# Supplementary material for: Control of RUNX-induced repression of Notch signaling by MLF and its partner DnaJ-1 during Drosophila hematopoiesis
Source: PLoS Genet. 2017 Jul 25;13(7):e1006932. doi: 10.1371/journal.pgen.1006932 (PMC5549762; doi:10.1371/journal.pgen.1006932)
Supplement: S1 Table — (XLSX) [file pgen.1006932.s008.xlsx]

## Sheet: RPKM values
FlyBaseID	current_symbol	ctr1	ctr2	ctr3	mlf1	mlf2	mlf3
FBgn0261362	PPO1	26685	20141.2	24520.7	31812.4	29788.3	25796.6
FBgn0033367	PPO2	16044.3	14660.8	13245.5	17957.4	21000.1	18036.5
FBgn0066084	RpL41	12380.1	23921.3	8740.11	12328.5	19110.5	21778.5
FBgn0024733	RpL10	6215.08	6257.16	5320.78	6816.44	7388.91	6433.39
FBgn0000556	Ef1alpha48D	5435.75	5000.96	4543.57	6340.15	7317.27	7401.13
FBgn0030362	regucalcin	7807.11	8861.63	5663.64	3943.02	5349.08	4293.93
FBgn0003942	RpS27A	4902.62	6434.86	3696.87	5143.39	7045.05	6559.04
FBgn0037913	fabp	7234.65	7483.32	5421.46	2914.28	4290.39	4025.36
FBgn0040007	RpL38	5239.9	5405.05	4602.19	5106.42	5433.65	5174.53
FBgn0035679	CG10467	6009.08	3587.71	5159.17	5539.43	4798	5269.63
FBgn0002868	MtnA	2366.64	3408.66	2370.55	7036.85	8083.01	7077.04
FBgn0023170	RpL39	3622.52	7139.81	2781.03	3361.73	5720.56	7035.96
FBgn0017545	RpS3A	4123.38	3526.6	3284.78	5560.75	5206.82	4620.11
FBgn0259979	CG17337	3749.51	2851.08	3950.19	5845.41	5065.87	4744.51
FBgn0039713	RpS8	4549.32	3768.81	3589.96	4439.47	5266.93	4335.1
FBgn0000042	Act5C	4827.98	3618.2	4274.76	3112.69	3570.15	4320.47
FBgn0039757	RpS7	3647.82	4052.28	2637.55	3322.84	4645.13	4632.18
FBgn0086472	RpS25	3256.44	3973.39	2179.9	2938.37	4369.19	4599.39
FBgn0016726	RpL29	2809.45	4814.99	1914	2544.6	4143.5	4725.48
FBgn0039300	RpS27	3312.61	3644.54	2734.43	3576.03	3659.87	3907.25
FBgn0039359	RpL27	2900.8	4292.16	2083.1	2990.49	4355.9	4194.11
FBgn0031980	RpL36A	3115.16	4164.96	2202.99	2772.67	4362.42	4094.22
FBgn0034138	RpS15	3470.5	3929.75	2455.71	2982.54	4061.44	3619.17
FBgn0035422	RpL28	3117.46	3782.76	2323.91	2706.27	4002.69	3933.57
FBgn0002622	RpS3	3564.88	2578.25	2792.17	3492.69	4063.44	3289.73
FBgn0034743	RpS16	3463.07	3023.58	2499.95	3163.04	3991.41	3232.16
FBgn0002607	RpL19	2874.91	3100.95	2320.1	3053.39	3911.53	3627.46
FBgn0002593	RpLP1	2254.72	3863.5	1643.96	2538.41	3945.29	4352.8
FBgn0010411	RpS18	2542.07	2988.02	1802.33	2305.26	3427.51	3640.66
FBgn0011272	RpL13	2818.76	2786.19	2159.16	2551.26	3511.22	2875.16
FBgn0002626	RpL32	2509.97	2893.43	1932.34	2470.49	3418.48	3087.3
FBgn0064225	RpL5	2348.26	2873.83	1924.99	2244.37	3089.48	2963.24
FBgn0017579	RpL14	2416.55	2579.92	1919.54	2323.57	3141.09	2909.79
FBgn0001149	GstD1	1991.48	2056.06	1241.23	2656.88	3274.74	3936.87
FBgn0032987	RpL21	2607.8	2496.89	2182.97	2456.36	2779.82	2547.82
FBgn0040813	Nplp2	1650.07	2750.05	1189.43	3205.51	2883.01	3387.47
FBgn0003941	RpL40	2127.99	2335.89	1633.03	2431.73	3172.82	3080.14
FBgn0025286	RpL31	2113.91	2620.63	1611.88	2078.64	2919.9	3230.27
FBgn0010078	RpL23	2529.37	2765.02	1879.74	2211.89	3178.74	1900.57
FBgn0004867	RpS2	2573.47	2252.87	1882.81	2344.77	2882.46	2283.41
FBgn0000043	Act42A	3245.32	2532	2806.5	1825.31	2065.85	1718.31
FBgn0036213	RpL10Ab	2292.49	2214.28	1750.33	2313.43	3020.16	2511.18
FBgn0086710	RpL30	2086.97	2674.38	1351.4	2059.02	2857.28	2693.65
FBgn0035189	CG9119	3702.03	2396.96	2832.26	1306.37	1728.08	1510.98
FBgn0010409	RpL18A	2079.84	2315.27	1454.26	2001.79	2850.2	2755.62
FBgn0034967	eIF-5A	2066.52	2257.03	1769.39	2218.18	2571.5	2383.88
FBgn0052446	Atox1	956.465	909.081	728.871	3411.87	3339.16	3770.82
FBgn0263773	fok	2633.47	2547.95	2777.79	1633.47	1431.28	1876.96
FBgn0005593	RpL7	2111.12	1858.94	1690.97	2222.33	2732.72	2199.79
FBgn0260441	RpS12	2048.89	2410.05	1523.52	1802.91	2644.72	2294.45
FBgn0038834	RpS30	1934.97	2438.66	1376.2	1700.68	2532.44	2693.92
FBgn0010198	RpS15Aa	2002.36	2296.17	1631.54	2033.58	2472.66	2169.57
FBgn0037874	Tctp	2021.74	1888.23	1771.98	2061.72	2265.95	2369.78
FBgn0026372	RpL23A	1993.97	1865.82	1562.27	2044.02	2551.49	2208.33
FBgn0029785	RpL35	1649.48	2182.71	1322.55	1670.44	2538.32	2710.99
FBgn0261592	RpS6	2056.59	1726.84	1669.84	2027.52	2462.09	1997.64
FBgn0004403	RpS14a	1869.72	2135.85	1403.38	1827.93	2486.05	2116.5
FBgn0019936	RpS20	1699.61	2278.75	1234.9	1712.57	2391.53	2421.55
FBgn0010412	RpS19a	1962.44	2245.73	1388.51	1637.63	2369.5	2127.77
FBgn0000308	chic	2116.6	3281.6	1989.59	1166.95	1407.32	1762.52
FBgn0011726	tsr	2207.37	2315.11	1702.67	1485.15	1900.35	1929.63
FBgn0033699	RpS11	1676.03	2241.37	1161.24	1579.61	2353.93	2407.12
FBgn0039857	RpL6	1881.73	1435.2	1564.88	2144.14	2642.16	1656.63
FBgn0010265	RpS13	1658.29	2109.54	1204.86	1588.82	2303.52	2327.33
FBgn0040309	Jafrac1	869.763	617.716	775.811	3038.21	3014.04	2777.37
FBgn0032721	CG10602	2189.2	1584.17	2130.58	1990.73	1658.26	1494.92
FBgn0086053	snoRNA:Me18S-G1358a	1267.25	2999.07	2675.99	1806.78	865.888	1279.19
FBgn0010408	RpS9	1800.28	1921.87	1379.03	1626.45	2316.54	1815.15
FBgn0013325	RpL11	1660.1	1926.36	1391.65	1516.84	2109.99	2093.15
FBgn0037351	RpL13A	1682.65	1724.33	1303.11	1690.32	2190.58	2078.23
FBgn0261606	RpL27A	1577.66	1927.98	1029.7	1538.53	2190.19	2230.01
FBgn0034968	RpL12	1741.51	2174.94	1266.25	1293.24	1998.33	1891.86
FBgn0011284	RpS4	1691.87	1404.83	1378.33	1806.74	2142.21	1827.63
FBgn0030029	CG15343	3386.21	2495.98	2491.83	730.894	573.713	486.93
FBgn0030136	RpS28b	1579.17	2333.01	1235.94	1430.02	1882.92	1703.39
FBgn0033912	RpS23	1542.24	1998.57	1100.85	1311.82	2056.46	2046.25
FBgn0029174	FKBP59	1674.93	1554.61	1775.05	1769.06	1604.3	1469.66
FBgn0015756	RpL9	1656.8	1779.02	1348.42	1468.57	1938.19	1630.09
FBgn0261597	RpS26	1407.26	1590.45	1092.68	1460.23	2075.38	2089.88
FBgn0002579	RpL36	1335.25	2236.6	957.234	1151.87	1921.83	2060.48
FBgn0035753	RpL18	1447.72	1693.31	1204.1	1545.69	2011.69	1759.95
FBgn0001114	Glt	1664.56	2012.31	1303.31	1288.89	1604.63	1435.55
FBgn0003274	RpLP2	1520.69	1916.09	1173.92	1225.43	1657.88	1777.05
FBgn0033724	CG8501	2309.82	2303.86	1641.57	819.752	1225.98	905.872
FBgn0005533	RpS17	1240.25	1829.15	938.074	1105.44	1791.36	2003.59
FBgn0036825	RpL26	1397.26	1418.55	1086.95	1324.5	1870.64	1748.3
FBgn0029167	Hml	1343.74	1311.99	1138.05	1959.65	1711.34	1346.4
FBgn0033635	CG7777	1555.54	1212.23	1314.36	1717.35	1705.85	1288.86
FBgn0001219	Hsc70-4	1308.82	1337.52	1035.51	1693.8	1657.46	1500.91
FBgn0003279	RpL4	1397.68	1133.54	1127.17	1654.26	1844.92	1252.82
FBgn0032518	RpL24	1303.86	1492.84	997.41	1333.52	1669.47	1511.64
FBgn0015288	RpL22	1404.75	1137.64	1115.63	1532.93	1751.25	1169.74
FBgn0261602	RpL8	1342.26	1300.52	998.822	1296.43	1695.26	1444.52
FBgn0013763	CG5210	1469.86	1502.79	1145.53	1421.28	1395.51	1128.1
FBgn0086904	Nacalpha	1285.77	1254.63	964.447	1327.49	1711.57	1499.55
FBgn0014026	RpL7A	1468.23	1298.86	1202.61	1346.17	1628.23	1003.35
FBgn0020910	RpL3	1271.58	976.914	990.987	1518.01	1819.21	1335.61
FBgn0086054	snoRNA:Me18S-G1358b	2027.59	0	1146.85	1204.52	2164.72	1279.19
FBgn0026084	cib	1592.74	1804.64	1775.1	685.152	903.691	1013.95
FBgn0037328	RpL35A	1334.74	1133.08	886.379	1265.24	1614.94	1530.83
FBgn0028737	Ef1beta	1458.25	1042.12	1231.85	1308.38	1414.25	1203.63
FBgn0002590	RpS5a	1213.52	1063.01	898.547	1287.99	1625.68	1528.88
FBgn0000064	Ald	1436.46	1162.48	1240.89	1265.09	1249.94	1015.63
FBgn0001233	Hsp83	1209.07	1466.65	927.769	1759.32	1054.74	913.41
FBgn0000559	EF2	1107.63	946.249	980.147	1426.43	1470.76	1217.47
FBgn0004404	RpS14b	1160.68	1303.65	794.15	970.16	1510.27	1229.89
FBgn0062413	Ctr1A	1181.79	917.719	1089.09	1322.77	1220.99	1202.55
FBgn0000253	Cam	965.438	1208.17	913.787	962.442	1175.28	1549.05
FBgn0002719	Men	1057.75	721.888	917.945	1336.46	1385.35	1339.26
FBgn0004907	14-3-3zeta	1098.04	992.075	975.887	1270.4	1211.51	1186.96
FBgn0004432	Cyp1	1101.81	1067.8	1025.78	1158.76	1124.21	1221.47
FBgn0045823	vsg	1276.63	1591.58	1093.8	763.033	938.55	943.355
FBgn0020618	Rack1	1137.2	946.212	860.241	1148.06	1410.85	1092.9
FBgn0261608	RpL37A	887.282	1354.39	663.615	942.799	1378.85	1256.81
FBgn0039830	CG1746	999.368	1114.31	863.111	998.309	1019.95	1150.49
FBgn0030616	RpL37a	1066.11	998.88	685.658	946.503	1247.59	1171.43
FBgn0034398	CG15098	1079.52	1040.19	839.602	981.105	1072.64	1080.77
FBgn0262736	Vha16-1	992.908	1145.43	911.599	815.177	881.73	1095.17
FBgn0036921	RhoGDI	1018.05	910.46	933.695	960.694	889.512	1073.04
FBgn0261593	RpS10b	874.339	1029.28	703.109	895.278	1139.73	1133.37
FBgn0015521	RpS21	856.419	1135.27	624.847	770.24	1130.82	1235.61
FBgn0261599	RpS29	806.823	1487.96	663.404	644.545	924.809	1081.21
FBgn0014020	Rho1	1057.2	862.598	979.455	843.997	856.834	987.421
FBgn0013981	His4r	867.01	1002.57	698.382	657.063	1073.36	1264.9
FBgn0000100	RpLP0	918.077	798.184	760.52	1056.03	1126.33	852.122
FBgn0085360	CG34331	866.489	1216.88	625.644	809.267	931.709	951.145
FBgn0001234	Hsromega	757.613	726.368	917.162	1145.1	1078.32	765.862
FBgn0003884	alphaTub84B	1143.36	1300.38	826.64	562.734	727.947	771.524
FBgn0000181	bic	846.783	947.092	608.436	826.651	1035.72	1050.96
FBgn0261619	pAbp	838.851	891.238	1011.38	829.308	829.072	880.907
FBgn0029176	Ef1gamma	837.053	795.337	722.137	903.31	1055.12	892.625
FBgn0030653	CG7860	2073.28	1443.58	1539.62	34.2748	39.7593	46.9896
FBgn0029897	RpL17	805.528	819.502	582.193	694.606	977.001	809.832
FBgn0261596	RpS24	745.854	850.479	511.361	654	926.599	982.172
FBgn0010217	ATPsyn-beta	786.03	561.048	712.514	1020.37	841.564	680.521
FBgn0001224	Hsp23	820.059	875.377	774.703	623.831	763.772	714.27
FBgn0020238	14-3-3epsilon	753.422	872.264	656.03	646.109	772.768	843.826
FBgn0001942	eIF-4a	727.21	708.255	659.027	746.745	840.517	837.677
FBgn0086068	snoRNA:Or-CD12	216.015	2556.12	325.822	659.967	553.499	0
FBgn0011770	Gip	374.167	310.327	316.453	1018.07	1065.19	1195.86
FBgn0003517	sta	659.092	790.298	460.375	564.414	840.009	858.779
FBgn0003137	Ppn	537.657	578.745	396.332	940.937	806.942	649.282
FBgn0015221	Fer2LCH	706.195	707.265	552.746	580.815	658.727	672.74
FBgn0040099	lectin-28C	685.262	844.833	655.635	577.715	546.426	555.238
FBgn0011828	Pxn	751.827	666.917	616.066	618.888	645.343	551.658
FBgn0031682	CG5828	587.604	450.355	468.278	814.257	785.281	689.082
FBgn0262394	mir-281-1	491.664	1454.47	741.592	458.983	629.899	0
FBgn0050505	tRNA:CR45107	0	3768.15	0	0	0	0
FBgn0037636	CG9821	401.476	487.356	441.47	669.47	735.262	962.839
FBgn0032400	CG6770	632.176	831.174	602.919	311.701	524.482	784.876
FBgn0039266	CG11791	475.603	460.939	511.287	718.309	677.861	787.967
FBgn0000150	awd	594.271	625.314	482.439	519.285	662.375	701.88
FBgn0023129	aay	668.979	342.702	605.197	618.558	682.948	664.246
FBgn0014033	Sr-CI	518.542	643.23	446.249	598.624	685.678	673.469
FBgn0003887	betaTub56D	711.74	660.403	544.513	519.29	627.776	480.293
FBgn0037728	CG16817	574.304	548.684	493.239	581.064	581.566	714.928
FBgn0010470	Fkbp14	333.47	313.66	239.807	758.506	918.362	892.635
FBgn0037228	CG1092	627.678	563.986	530.418	711.461	570.07	441.446
FBgn0011661	Moe	597.941	715.351	581.995	465.432	518.546	548.712
FBgn0000416	Sap-r	679.814	508.1	592.329	474.582	579.429	551.918
FBgn0015222	Fer1HCH	613.869	551.398	480.007	459.943	578.538	602.642
FBgn0058469	CR40469	385.536	1413.6	425.898	188.94	320.012	541.275
FBgn0014002	Pdi	657.77	493.792	513.244	529.661	529.969	542.164
FBgn0035423	CG17737	464.024	514.455	477.32	601.13	589.845	560.178
FBgn0085364	CR34335	271.788	992.617	253.053	267.106	527.32	893.331
FBgn0262109	CR42862	571.866	484.976	592.719	475.45	526.854	531.75
FBgn0000318	cl	509.316	632.971	421.347	439.816	539.662	575.728
FBgn0025637	skpA	522.992	646.994	438.09	471.221	513.466	525.785
FBgn0015324	Vha26	498.137	484.747	497.901	554.87	515.204	541.791
FBgn0262423	mir-281-2	112.958	1336.63	170.378	498.487	964.777	0
FBgn0035499	Chd64	386.981	462.433	353.167	636.451	538.751	686.775
FBgn0034753	CG2852	643.604	675.875	497.374	394.885	470.242	355.149
FBgn0039406	RpL34a	510.831	595.544	330.946	428.544	566.934	496.632
FBgn0028331	l(1)G0289	447.163	452.936	399.267	524.977	559.191	540.074
FBgn0028430	He	504.646	633.874	512.365	395.874	405.239	436.662
FBgn0030608	Lsd-2	306.826	360.276	337.766	563.842	659.331	637.768
FBgn0051363	Jupiter	651.489	611.235	554.174	286.087	380.163	371.525
FBgn0243514	eater	569.361	606.018	515.406	396.728	493.63	267.611
FBgn0004828	His3.3B	432.904	408.135	386.791	493.013	550.105	575.023
FBgn0038353	CG5399	707.575	414.723	540.949	278.655	366.901	533.952
FBgn0001226	Hsp27	485.404	582.873	435.404	404.651	484.873	440.406
FBgn0262116	CG40127	503.708	493.761	460.35	474.526	416.472	476.865
FBgn0004921	Ggamma1	463.385	488.755	433.147	398.39	442.328	516.382
FBgn0026170	smt3	450.419	560.574	355.042	381.563	430.541	545.448
FBgn0033949	CG10131	935.551	734.873	677.351	119.704	143.457	108.043
FBgn0036121	CG6310	524.396	587.503	354.633	360.485	415.296	465.967
FBgn0032820	fbp	385.146	259.107	376.323	615.977	575.498	470.611
FBgn0001218	Hsc70-3	515.813	498.594	359.542	387.776	505.721	414.672
FBgn0000299	Cg25C	487.764	576.042	349.339	363.474	444.896	436.834
FBgn0026250	eIF-1A	426.294	401.402	399.388	436.133	494.601	478.223
FBgn0035904	GstO3	608.285	648.959	541.246	233.416	321.595	281.264
FBgn0261989	CG42807	435.318	324.903	207.073	571.464	501.131	592.667
FBgn0033725	Cpr49Ac	777.471	876.97	520.501	77.3089	172.806	186.216
FBgn0262881	CG43236	260.607	1088.39	161.857	156.118	318.603	580.288
FBgn0263538	mir-4965	140.16	1658.52	211.408	190.318	359.134	0
FBgn0034010	CG8157	143.481	475.715	126.504	536.714	743.572	514.262
FBgn0030309	CG1572	524.319	441.861	387.807	334.037	419.669	431.451
FBgn0033663	ERp60	468.498	399.797	383.773	457.614	440.046	381.988
FBgn0040398	CG14629	611.162	603.967	471.582	303.702	339.694	197.946
FBgn0263749	CG45050	372.991	449.492	434.87	336.758	425.81	497.369
FBgn0262194	mir-2489	799.434	0	753.631	508.837	426.75	0
FBgn0034443	cer	404.673	806.066	353.003	164.16	342.176	416.997
FBgn0004838	Hrb27C	345.311	498.773	395.156	369.317	421.23	455.178
FBgn0263851	snoRNA:CD-24	359.633	0	0	0	307.164	1815.12
FBgn0000083	AnxB9	434.02	355.403	345.697	409.871	434.52	494.443
FBgn0032405	CG14946	519.174	497.033	484.146	310.672	354.486	294.034
FBgn0040070	Trx-2	372.433	292.815	374.187	575.986	436.098	394.138
FBgn0053113	Rtnl1	464.222	337.39	448.77	414.836	344.212	409.733
FBgn0032198	eEF1delta	429.628	366.546	348.9	439.995	435.708	395.387
FBgn0020255	Ran	387.852	443.15	318.514	372.942	381.602	494.582
FBgn0004362	HmgD	374.99	473.08	307.857	364.5	419.577	433.578
FBgn0002526	LanA	516.313	440.313	445.59	315.17	371.366	283.292
FBgn0010348	Arf79F	389.122	424.394	335.237	354.927	378.18	447.346
FBgn0026753	Vha13	334.491	351.522	301.434	402.329	489.331	447.856
FBgn0032949	Lamp1	356.701	399.618	508.509	427.619	321.62	305.052
FBgn0031453	Bacc	305.067	608.349	320.624	291.275	365.364	425.19
FBgn0037930	CG14715	316.306	430.833	246.441	355.341	448.191	485.823
FBgn0039858	CycG	330.323	341.003	345.134	416.936	394.817	435.719
FBgn0005585	Crc	421.431	491.737	294.024	321.605	377.422	356.238
FBgn0053504	snRNA:U7	636.885	0	480.316	324.3	815.95	0
FBgn0010381	Drs	138.557	115.281	37.5528	174.912	231.137	1546.14
FBgn0022893	Df31	325.174	406.968	365.903	404.504	351.172	379.155
FBgn0034802	CG3800	303.437	496.889	264.318	324.715	380.747	459.838
FBgn0013770	Cp1	467.794	438.104	357.912	256.6	365.413	337.055
FBgn0052423	shep	322.831	425.392	397.22	336.282	321.716	378.509
FBgn0045761	CHKov1	378.178	408.211	359.861	242.479	355.722	384.446
FBgn0026562	BM-40-SPARC	330.03	342.264	239.167	419.737	454.278	331.88
FBgn0030334	Karl	436.585	367.008	377.577	320.754	320.953	276.666
FBgn0015790	Rab11	360.589	310.901	341.264	332.511	363.379	359.575
FBgn0263598	Vha68-2	356.279	268.843	299.917	350.382	415.004	371.84
FBgn0035132	mthl10	543.451	407.95	502.375	188.658	182.01	191.699
FBgn0058045	CG40045	313.292	239.862	324.388	440.893	340.81	355.619
FBgn0052230	CG32230	313.494	375.258	278.947	240.912	340.038	430.169
FBgn0086080	snoRNA:Me28S-A576	202.783	479.909	428.21	275.351	381.036	204.695
FBgn0030521	CtsB1	390.864	302.129	309.775	314.31	359.707	283.468
FBgn0033555	RpS15Ab	305.935	352.97	253.362	319.853	389.483	324.157
FBgn0029093	cathD	370.165	355.096	324.681	258.259	324.321	290.225
FBgn0003360	sesB	265.299	302.683	209.172	349.844	359.374	434.507
FBgn0014184	Oda	273.363	269.3	256.454	407.017	357.42	347.779
FBgn0261800	LanB1	392.526	364.003	322.969	280.716	305.027	240.091
FBgn0026409	Mpcp	256.682	221.356	218.269	392.884	400.851	385.752
FBgn0043841	vir-1	447.517	363.265	282.267	162.965	207.622	411.002
FBgn0263396	sqd	264.669	360.345	275.978	328.362	299.959	336.01
FBgn0052672	Atg8a	262.475	248.846	295.951	284.14	342.626	429.566
FBgn0262203	mir-967	92.3288	1092.53	278.525	156.712	236.575	0
FBgn0039051	CG17109	184.665	96.0271	90.5786	506.825	608.713	364.984
FBgn0036334	CG11267	334.63	417.128	238.11	243.839	281.882	311.999
FBgn0051174	CG31174	526.236	383.479	399.778	174.84	180.245	158.697
FBgn0003462	Sod	303.912	280.051	300.878	320.597	354.225	256.911
FBgn0004629	Cys	256.204	398.37	157.502	237.672	349.924	416.151
FBgn0039130	CG5854	492.669	349.088	397.139	165.935	222.616	174.208
FBgn0263555	mir-4943	630.555	359.538	207.644	92.9018	282.203	210.52
FBgn0083049	snoRNA:Psi18S-1377c	361.139	610.483	77.8167	201.405	330.483	195.291
FBgn0013954	FK506-bp2	290.32	340.831	232.396	219.456	295.603	393.434
FBgn0037686	RpL34b	271.577	326.489	197.977	235.629	330.932	399.867
FBgn0250753	kra	276.372	199.14	248.417	345.421	301.62	350.952
FBgn0015543	snoRNA:Me28S-A1322	283.429	0	0	481.071	242.078	715.252
FBgn0262323	mir-252	433.511	1282.44	0	0	0	0
FBgn0014163	fax	430.733	498.27	549.674	33.4138	82.2036	117.47
FBgn0035678	CG10469	334.281	288.224	302.894	262.781	248.104	270.388
FBgn0035076	Ance-5	284.587	292.183	215.099	349.349	286.945	276.18
FBgn0030955	CG6891	379.458	375.94	301.554	174.026	230.364	236.124
FBgn0024814	Clc	321.285	323.799	254.327	226.871	252.737	284.508
FBgn0004363	porin	303.229	300.872	274.626	257.633	250.747	270.957
FBgn0031145	Ntf-2	230.987	372.341	181.775	236.352	277.872	356.762
FBgn0031099	CG17065	260.185	223.911	220.304	258.25	367.43	323.479
FBgn0039869	CG1890	268.634	365.654	203.837	213.573	269.558	317.123
FBgn0040918	schlank	322.793	320.413	273.044	190.269	234.757	294.26
FBgn0003495	spz	241.196	248.12	167.03	330.196	312.732	332.732
FBgn0040102	lectin-24Db	301.21	310.576	249.47	267.293	262.069	236.027
FBgn0011211	blw	288.511	302.131	240.735	259.7	266.266	266.664
FBgn0028663	VhaM9.7-b	246.016	252.673	242.404	264.509	281.438	333.391
FBgn0030749	AnxB11	254.435	209.963	216.787	315.779	313.034	305.551
FBgn0029506	Tsp42Ee	236.275	222.556	214.791	366.49	282.41	291.983
FBgn0005671	Vha55	299.624	212.619	242.194	299.187	324.504	230.645
FBgn0033357	Tom7	194.731	507.718	165.943	178.519	220.821	338.716
FBgn0032726	CG10621	159.92	119.083	152.897	350.756	473.997	349.545
FBgn0027590	GstE12	270.402	241.669	228.686	316.817	311.728	231.851
FBgn0000370	crc	268.815	259.366	235.072	278.34	304.147	253.696
FBgn0086023	snoRNA:Me28S-A2589a	132.302	782.77	0	112.28	226	333.874
FBgn0031717	Oscillin	590.775	418.484	476.15	29.0924	39.1907	31.6463
FBgn0040529	CG9603	253.024	239.193	202.819	242.09	312.962	333.86
FBgn0262444	mir-1013	0	0	0	0	0	1574.61
FBgn0010341	Cdc42	277.865	347.679	234.878	195.098	258.306	254.703
FBgn0015924	crq	352.125	298.763	340.57	155.569	196.903	218.423
FBgn0000210	br	300.522	421.851	298.391	138.955	195.184	191.16
FBgn0030703	MSBP	256.151	247.495	262.039	236.532	268.624	274.807
FBgn0027932	Akap200	322.309	395.93	311.544	107.03	182.225	224.204
FBgn0263569	mir-4968	347.53	195.826	249.615	157.299	296.827	292.339
FBgn0034877	levy	253.672	358.505	170.398	182.162	251.311	318.784
FBgn0051431	CG31431	292.326	255.171	243.03	254.973	262.53	206.125
FBgn0051637	CG31637	248.586	206.691	330.306	257.468	224.474	236.521
FBgn0052190	NUCB1	230.659	274.597	247.581	267.33	271.761	212.034
FBgn0030469	IP3K2	222.633	404.179	206.772	143.792	198.457	321.604
FBgn0053460	CG33460	100.369	79.6023	106.338	488.329	429.086	292.672
FBgn0015031	cype	227.332	315.878	139.249	191.025	290.265	325.692
FBgn0015795	Rab7	256.497	191.416	227.792	233.99	269.144	309.604
FBgn0011217	eff	211.899	329.341	189.521	204.692	228.435	324.511
FBgn0038826	Syp	299.411	374.761	295.721	147.292	200.508	168.217
FBgn0033844	bbc	234.839	175.47	206.859	279.844	302.929	281.126
FBgn0086062	snoRNA:Me28S-C788b	0	0	1020.18	459.204	0	0
FBgn0031381	Npc2a	341.044	364.15	225.728	122.928	214.594	189.363
FBgn0053494	CG33494	289.601	204.029	301.47	250.85	210.983	189.145
FBgn0004868	Gdi	299.429	219.225	275.49	204.658	226.675	209.11
FBgn0040773	CoVIIc	232.293	303.139	137.984	177.795	267.948	274.655
FBgn0015268	Nap1	239.306	200.625	203.346	262	264.915	218.532
FBgn0035811	CG12262	124.303	115.773	137.896	291.238	378.643	330.283
FBgn0016685	Nlp	210.904	334.55	167.138	172.136	221.808	268.704
FBgn0016700	Rab1	229.981	202.274	217.97	220.836	235.051	262.498
FBgn0082989	snoRNA:Psi28S-2442a	190.817	282.243	323.791	307.684	81.4886	180.577
FBgn0263481	snoRNA:lola-b	187.935	0	370.689	368.062	209.906	218.892
FBgn0262587	CG43124	391.232	222.248	344.764	161.681	115.016	118.047
FBgn0082926	snoRNA:Me28S-U1848	195.109	0	0	331.162	333.286	492.369
FBgn0086663	snoRNA:Psi18S-1275	0	564.485	143.907	234.811	224.094	180.577
FBgn0000575	emc	297.684	315.449	270.678	159.176	134.763	161.621
FBgn0032833	CoIV	242.241	255.296	176.765	219.822	228.19	213.452
FBgn0039969	Fis1	201.459	233.34	186.624	221.189	217.662	267.797
FBgn0010225	Gel	231.268	240.974	187.84	235.568	231.018	195.548
FBgn0047135	CG32276	249.525	277.471	198.541	211.802	192.401	190.174
FBgn0005630	lola	184.314	171.692	203.256	263.08	264.033	229.819
FBgn0023213	eIF4G	201.429	189.339	200.262	269.277	219.235	236.316
FBgn0033452	Vamp7	269.884	276.669	223.689	157.38	196.275	187.125
FBgn0050423	CG30423	239.59	277.231	208.027	160.114	206.145	219.761
FBgn0026721	fat-spondin	351.588	268.892	272.904	141.755	148.967	120.174
FBgn0003721	Tm1	224.903	255.691	223.111	194.821	184.597	212.893
FBgn0261552	ps	163.486	210.168	206.193	238.869	228.473	248.438
FBgn0020414	Idgf3	270.023	301.123	217.295	185.181	161.649	148.771
FBgn0025682	scf	245.735	241.538	205.609	187.422	203.847	196.973
FBgn0001105	Gbeta13F	192.142	289.003	225.552	172.347	199.6	202.162
FBgn0002780	mod	186.472	147.191	205.866	299.303	250.436	191.195
FBgn0032864	CG2493	180.42	176.617	147.875	273.069	260.149	233.258
FBgn0020518	snoRNA:Me28S-G764	432.031	0	0	293.319	0	545.129
FBgn0025885	Inos	261.958	294.39	179.136	197.914	222.97	113.634
FBgn0036587	CG4950	388.278	262.787	362.576	60.1463	106.748	81.6155
FBgn0260439	Pp2A-29B	219.389	172.932	175.865	236.04	232.358	217.815
FBgn0259896	NimC1	159.709	149.639	142.399	267.044	299.167	227.516
FBgn0033691	CG8860	178.637	373.713	144.397	138.703	172.805	236.608
FBgn0082974	snoRNA:Psi28S-3305c	248.447	0	240.904	204.823	272.828	268.703
FBgn0036007	path	88.4917	66.3501	124.726	428.327	257.987	269.767
FBgn0261822	Bsg	203.032	227.413	223.567	164.4	193.611	221.404
FBgn0086067	snoRNA:Me28S-A771	0	0	1146.85	86.037	0	0
FBgn0014010	Rab5	192.584	186.135	190.181	194.768	219.206	238.453
FBgn0004103	Pp1-87B	194.75	196.479	192.06	221.626	208.37	206.733
FBgn0041629	Hexo2	277.245	174.399	207.223	189.944	213.381	153.714
FBgn0035032	CG4692	209.65	232.887	128.934	168.402	227.682	242.492
FBgn0000071	Ama	390.281	277.927	296.666	52.2854	112.246	79.4758
FBgn0004687	Mlc-c	220.011	226.965	207.208	160.601	170.511	220.293
FBgn0003660	Syb	175.275	277.388	155.309	151.201	193.743	251.054
FBgn0264718	CG43986	150.959	279.374	107.913	171.465	242.593	250.96
FBgn0042104	CG18747	190.5	148.184	167.708	242.119	259.132	192.008
FBgn0261628	CG42711	235.269	203.859	210.319	294.424	128.292	123.634
FBgn0051777	CG31777	242.257	261.794	206.895	99.5116	164.397	217.742
FBgn0004449	Ten-m	252.203	234.441	216.914	148.84	178.172	161.475
FBgn0001197	His2Av	193.982	207.456	164.208	201.87	212.535	211.938
FBgn0037671	VhaM8.9	217.876	233.866	212.965	180.448	172.585	168.778
FBgn0010612	l(2)06225	162.664	286.346	131.985	152.637	211.765	233.215
FBgn0259176	bun	182.517	276.941	184.048	148.507	175.17	210.644
FBgn0029092	ced-6	158.708	158.482	195.797	222.845	268.363	172.135
FBgn0086254	CG6084	172.418	179.331	145.855	225.045	235.211	215.351
FBgn0028665	VhaAC39-1	205.809	172.362	182.204	203.244	212.569	195.518
FBgn0027611	LM408	241.599	215.167	214.935	163.967	187.662	143.628
FBgn0016691	Oscp	215.989	231.137	148.294	166.213	189.356	211.961
FBgn0086063	snoRNA:Me28S-C788a	0	0	905.728	0	256.438	0
FBgn0038224	CG3321	146.501	284.981	113.657	162.161	190.929	263.89
FBgn0259715	CG42369	184.76	144.694	176.859	203.17	249.225	193.603
FBgn0082942	snoRNA:Me28S-A982b	227.609	0	0	154.531	194.402	574.387
FBgn0033879	CG6543	178.968	117.187	158.623	227.009	230.394	237.991
FBgn0263482	snoRNA:lola-c	163.591	276.54	158.624	249.9	179.645	117.952
FBgn0015218	eIF-4E	207.465	178.121	178.558	189.419	188.546	202.12
FBgn0032436	CG5418	238.301	159.203	212.771	184.833	187.341	158.444
FBgn0001098	Gdh	245.423	181.749	197.812	176.108	181.929	153.731
FBgn0003507	srp	199.645	206.482	198.746	156.655	203.271	171.433
FBgn0040064	yip2	196.467	121.519	164.039	184.25	245.738	223.895
FBgn0035772	Sh3beta	194.249	170.347	199.703	160.453	181.674	220.695
FBgn0263097	Glut4EF	191.882	234.698	216.228	139.181	159.911	184.263
FBgn0031389	CG4259	317.644	294.102	242.645	84.6498	98.2095	86.1559
FBgn0000319	Chc	223.076	154.898	187.149	190.67	197.69	169.295
FBgn0029147	NtR	205.654	179.794	153.736	233.697	200.653	140.848
FBgn0033166	Eaf	290.706	284.526	276.794	81.2111	100.19	75.3838
FBgn0083167	Neb-cGP	150.207	227.968	130.724	163.034	212.144	223.317
FBgn0027066	Eb1	234.499	178.281	267.634	162.648	122.034	141.572
FBgn0261113	Xrp1	166.238	153.96	132.675	180.019	214.48	258.808
FBgn0083028	snoRNA:Psi18S-525k	119.26	564.485	179.884	40.4847	81.4886	120.385
FBgn0032200	CG5676	194.926	204.749	163.518	149.962	173.122	217.438
FBgn0250848	26-29-p	157.369	158.843	129.8	209.047	247.322	194.18
FBgn0083001	snoRNA:Psi28S-1192a	71.5562	564.485	71.9536	56.6786	81.4886	240.769
FBgn0011760	ctp	177.252	198.334	148.598	151.828	179.109	229.619
FBgn0262512	Vha14-1	183.892	172.615	158.687	193.427	188.022	181.832
FBgn0005634	zip	244.127	219.332	217.852	106.577	152.108	136.717
FBgn0086031	snoRNA:Me28S-U1230	231.131	390.711	99.6061	179.339	169.208	0
FBgn0014018	Rel	173.622	107.452	85.9579	186.943	192.651	320.822
FBgn0025366	Ip259	154.143	163.551	124.651	186.83	231.97	205.615
FBgn0035692	CG13298	158.656	234.26	118.601	156.368	204.811	192.801
FBgn0250838	CG30415	169.802	193.209	129.228	154.997	195.212	218.589
FBgn0033906	CG8331	187.032	171.928	170.711	170.435	204.469	155.781
FBgn0065099	snRNA:7SK	141.574	284.107	124.877	100.053	222.038	185.948
FBgn0053170	CG33170	188.978	207.604	140.948	164.482	158.382	192.765
FBgn0028490	CG31705	166.1	175.533	137.425	151.785	221.949	199.656
FBgn0001248	Idh	209.812	188.948	174.526	170.355	186.01	122.635
FBgn0262515	VhaAC45	193.453	182.191	156.202	163.854	187.09	168.888
FBgn0031327	CG5397	257.78	195.903	195.289	153.074	157.083	86.2365
FBgn0037643	skap	173.93	137.624	178.658	178.656	192.932	183.416
FBgn0019624	CoVa	141.808	256.588	131.071	149.857	185.891	179.375
FBgn0082927	snoRNA:Me28S-G3255b	0	0	266.723	180.086	151.034	446.251
FBgn0038966	pinta	158.284	150.239	155.12	163.494	206.763	209.332
FBgn0034345	CG5174	191.544	166.291	172.606	177.695	172.508	156.186
FBgn0030993	Mec2	317.27	240.072	230.239	76.2835	98.8539	73.6288
FBgn0086077	snoRNA:Me18S-G962	0	0	280.051	126.057	158.581	468.549
FBgn0000261	Cat	177.804	133.564	150.697	181.302	194.625	190.084
FBgn0261836	Msp-300	203.323	251.191	167.979	0	213.92	191.45
FBgn0027335	Rip11	165.955	188.784	166.55	128.524	158.49	218.744
FBgn0004436	UbcD6	174.295	105.248	165.822	193.083	194.423	193.252
FBgn0016120	ATPsyn-d	139.507	267.435	99.4145	123.109	169.997	226.045
FBgn0010548	Aldh-III	180.663	122.687	159.364	220.886	212.604	129.281
FBgn0033913	CG8468	183.009	166.172	216.259	144.016	158.024	157.938
FBgn0028662	VhaPPA1-1	179.932	168.465	150.833	165.551	181.369	177.146
FBgn0022023	eIF-3p40	169.115	147.442	136.489	168.543	212.489	185.051
FBgn0028327	l(1)G0320	213.727	188.143	168.633	152.776	153.098	133.888
FBgn0027621	Pfrx	242.212	241.252	211.151	89.9856	121.451	101.854
FBgn0033624	CG12384	186.376	199.927	125.979	146.53	182.653	165.613
FBgn0086134	Prosalpha2	181.722	142.471	162.6	166.72	185.343	168.172
FBgn0262180	mir-2283	480.119	0	362.089	162.984	0	0
FBgn0026150	ApepP	240.619	169.083	228.219	142.478	116.189	108.175
FBgn0034761	CG4250	121.885	153.064	126.458	173.561	191.501	238.174
FBgn0259214	PMCA	187.438	145.322	185.614	186.789	160.243	137.498
FBgn0004177	mts	149.81	166.603	135.364	163.535	185.398	197.591
FBgn0263466	snoRNA:lola-a	168.646	153.508	78.269	198.171	199.442	196.426
FBgn0003888	betaTub60D	305.961	283.917	245.954	17.3154	58.3092	79.2804
FBgn0262353	CR43051	154.136	199.636	155.826	112.116	182.228	183.199
FBgn0043012	AP-2sigma	166.067	163.398	131.545	167.025	195.843	162.314
FBgn0003514	sqh	189.086	189.401	151.293	132.723	148.922	174.496
FBgn0042094	Adk3	160.879	147.869	175.38	179.665	176.044	144.83
FBgn0003943	Ubi-p63E	157.749	128.827	154.594	164.755	215.097	161.96
FBgn0000250	cact	123.497	119.353	101.283	196.492	186.754	254.168
FBgn0262511	Vha44	161.557	126.145	159.4	190.684	170.294	170.64
FBgn0263106	DnaJ-1	120.722	192.074	118.102	208.409	206.724	131.52
FBgn0033529	CG17765	175.614	173.92	149.069	161.553	158.65	158.596
FBgn0028542	NimB4	178.468	171.179	131.63	177.695	201.047	115.471
FBgn0028342	l(1)G0230	167.881	183.841	135.964	137.492	157.914	189.187
FBgn0082952	snoRNA:Me18S-A1061	0	0	362.089	0	0	605.806
FBgn0033926	Arc1	136.39	90.2082	155.894	139.354	190.443	255.576
FBgn0032859	Arpc2	164.947	178.169	170.587	142.617	148.231	161.131
FBgn0024811	Crk	151.679	164.046	174.619	173.027	158.689	136.966
FBgn0010741	l(3)01239	168.63	176.282	140.098	149.434	167.016	156.054
FBgn0003261	Rm62	156.922	111.018	143.621	161.539	219.808	161.125
FBgn0034888	St3	145.61	81.8136	147.59	227.541	174.313	177.112
FBgn0083011	snoRNA:Psi28S-1135b	147.122	0	190.208	221.176	125.658	265.195
FBgn0025741	plexA	194.338	141.058	190.952	157.289	147.357	118.251
FBgn0030958	CR6900	202.955	197.145	150.777	106.172	141.005	150.976
FBgn0013750	Arf51F	163.534	183.286	170.139	155.72	131.008	144.959
FBgn0040793	CG7630	145.383	198.499	109.643	128.127	175.911	190.497
FBgn0001215	Hrb98DE	139.519	167.453	131.228	143.631	182.818	181.651
FBgn0040660	CG13551	150.706	116.955	103.765	145.842	205.946	221.176
FBgn0032444	CG5525	175.792	151.736	146.115	167.352	163.686	137.97
FBgn0030326	CG2444	221.611	252.687	140.29	40.2726	76.6033	210.767
FBgn0051075	CG31075	216.985	216.675	152.461	99.8716	134.325	121.91
FBgn0082968	snoRNA:Psi28S-3316e	177.12	0	267.155	160.336	113.459	223.487
FBgn0032704	Jwa	182.28	153.154	161.709	149.971	156.054	137.182
FBgn0004657	mys	184.755	144.39	168.792	115.416	129.696	197.261
FBgn0000259	CkIIbeta	145.573	154.25	134.398	153.316	164.12	185.95
FBgn0002528	LanB2	206.109	194.226	162.172	113.002	132.874	127.171
FBgn0051337	CG31337	203.703	180.219	171.333	122.574	150.406	104.893
FBgn0083009	snoRNA:Psi28S-1135d	90.6464	0	341.812	192.32	19.3554	285.94
FBgn0020443	Elf	147.43	133.308	148.657	186.755	154.309	156.054
FBgn0024432	Dlc90F	130.546	163.387	120.699	124.851	172.61	209.068
FBgn0085388	IP3K2	195.625	165.658	231.953	88.4825	88.9317	149.746
FBgn0031957	TwdlE	148.159	244.533	146.34	120.208	135.817	123.746
FBgn0034368	CG5482	162.956	140.689	157.602	154.605	156.743	145.783
FBgn0004638	drk	180.886	145.337	185.795	121.769	105.746	178.256
FBgn0243512	puc	171.458	148.836	179.51	133.936	114.025	167.988
FBgn0016697	Prosalpha5	169.225	134.163	142.392	164.797	159.264	143.088
FBgn0011361	mtacp1	168.402	163.018	102.379	148.682	152.708	170.884
FBgn0021765	scu	138.685	124.096	120.709	169.708	199.176	151.663
FBgn0024352	Hop	150.913	146.97	138.432	164.024	144.573	158.382
FBgn0052638	CG32638	105.265	101.929	128.825	195.917	181.685	187.903
FBgn0031066	CoVIb	129.296	167.874	110.057	130.516	173.45	189.01
FBgn0038947	Sar1	126.98	127.441	135.089	176.391	149.961	182.564
FBgn0038083	CG5999	156.645	109.13	150.234	175.621	161.682	142.055
FBgn0083035	snoRNA:Psi18S-525d	77.387	610.483	38.9084	78.8105	88.1288	0
FBgn0016119	ATPsyn-Cf6	144.14	190.003	117.058	122.85	145.49	173.739
FBgn0082950	snoRNA:Me18S-G1952	0	0	362.089	325.967	205.036	0
FBgn0011016	SsRbeta	176.378	139.351	138.064	165.086	149.045	122.251
FBgn0000566	Eip55E	158.92	114.03	133.877	166.778	186.417	130.126
FBgn0016075	vkg	178.238	189.361	128.78	133.242	135.234	125.173
FBgn0083013	snoRNA:Psi28S-1060	130.258	220.192	112.269	126.337	63.5735	234.796
FBgn0024277	trio	165.236	108.394	137.835	139.925	137.277	192.334
FBgn0004636	R	123.118	184.107	153.427	115.769	122.158	182.221
FBgn0086672	snoRNA:Or-aca5	78.1044	462.106	29.4518	79.5411	33.3547	197.102
FBgn0082929	snoRNA:Me28S-G2703c	0	0	0	104.204	0	774.65
FBgn0035432	ZnT63C	154.996	126.258	195.207	137.683	123.428	139.015
FBgn0086043	snoRNA:Me18S-C1024	256.416	0	386.761	87.0444	146.004	0
FBgn0028938	CG16886	340.658	277.218	232.89	6.75074	8.65187	6.13758
FBgn0016917	Stat92E	104.612	118.249	119.406	191.17	184.524	153.547
FBgn0263594	lost	162.302	139.414	159.817	141.053	125.693	140.249
FBgn0022268	KdelR	172.887	136.223	133.224	133.835	140.188	146.607
FBgn0082980	snoRNA:Psi28S-2996	185.425	0	119.864	170.851	248.871	133.695
FBgn0083034	snoRNA:Psi18S-525e	249.644	0	282.41	84.7455	159.917	78.7492
FBgn0034237	eIF3-S9	139.065	130.94	116.217	151.501	155.903	159.022
FBgn0086051	snoRNA:Me28S-U2134a	253.449	0	382.285	0	216.472	0
FBgn0050497	CG30497	93.6158	101.558	121.159	186.788	169.552	179.015
FBgn0017581	Lk6	101.286	110.241	93.2768	138.287	212.733	192.961
FBgn0025638	Roc1a	149.478	144.709	117.909	120.64	152.596	163.447
FBgn0002921	Atpalpha	157.881	147.647	129.846	128.321	140.383	144.534
FBgn0024734	PRL-1	137.72	140.424	156.855	134.591	131.706	145.982
FBgn0036661	CG9705	139.648	127.2	113.199	126.368	160.051	177.375
FBgn0004654	Pgd	170.479	132.482	146.63	142.941	154.341	95.4424
FBgn0082962	snoRNA:Psi28S-3385a	93.0412	220.192	84.2021	189.505	158.934	93.9182
FBgn0003165	pum	115.311	143.472	135.102	147.454	143.293	154.909
FBgn0004435	Galphaq	136.975	113.07	182.577	175.416	110.127	119.2
FBgn0086038	snoRNA:Me28S-C1237	329.177	0	124.127	167.616	210.864	0
FBgn0004606	zfh1	131.317	133.137	128.827	131.575	127.554	178.06
FBgn0041183	Tep1	117.851	96.0732	119.382	163.694	156.856	173.088
FBgn0028689	Rpn6	156.573	106.999	124.251	148.574	147.368	138.706
FBgn0262699	rap	126.48	135.085	151.421	135.515	132.595	140.081
FBgn0040985	CG6115	176.019	177.36	118.835	103.719	114.231	130.931
FBgn0035020	CG13585	142.212	154.271	113.897	109.538	153.805	145.512
FBgn0038145	Droj2	134.819	120.139	108.225	175.753	137.377	134.666
FBgn0082943	snoRNA:Me28S-A982a	0	0	343.31	77.2654	388.804	0
FBgn0028473	CG8801	110.961	108.032	94.1245	149.614	205.655	140.515
FBgn0013305	Nmda1	144.371	108.987	133.724	149	134.964	137.639
FBgn0086039	snoRNA:Me28S-A2113	283.429	0	427.504	96.2142	0	0
FBgn0035875	Cpr66Cb	285.884	349.85	167.041	1.78615	1.284	0.632293
FBgn0036805	Chmp1	126.024	117.537	103.002	127.605	156.684	175.465
FBgn0001142	Gs1	196.339	119.146	226.838	71.3669	104.755	85.7471
FBgn0065032	Arpc3B	188.669	120.738	149.413	101.852	114.019	128.885
FBgn0013347	TfIIA-S	138.867	144.142	91.867	111.483	130.259	185.671
FBgn0038535	alt	167.517	215.049	149.723	75.8461	93.8364	94.8839
FBgn0036728	CG7580	111.03	232.887	90.6178	97.3786	128.857	135.633
FBgn0036144	GlcAT-P	201.887	158.172	189.983	83.9615	87.5744	74.2713
FBgn0010638	Sec61beta	140.879	127.655	110.074	143.685	149.322	124.11
FBgn0021872	Xbp1	129.996	124.525	107.772	146.806	170.605	114.244
FBgn0022361	Pur-alpha	124.725	132.291	158.709	135.042	110.769	130.704
FBgn0085466	CG34437	105.153	87.873	112.458	248.257	121.271	115.439
FBgn0001225	Hsp26	43.9588	162.944	63.5084	188.598	200.845	130.313
FBgn0250868	CG42239	179.436	179.534	132.936	88.47	101.914	105.525
FBgn0036147	Plod	161.732	136.563	126.193	133.394	132.445	94.8376
FBgn0261461	RhoGAP18B	145.123	118.408	115.654	111.018	126.85	166.691
FBgn0263513	mir-4953	216.756	0	326.939	147.162	92.5659	0
FBgn0016687	Nurf-38	139.65	97.7357	96.711	159.443	156.438	129.38
FBgn0002284	Prosbeta6	145.158	89.395	113.136	139.493	154.399	137.539
FBgn0011742	Arp2	143.004	167.155	133.783	116.537	113.565	104.882
FBgn0264492	CkIIalpha	138.726	97.6401	121.691	152.143	135.023	133.667
FBgn0013269	FK506-bp1	119.272	132.783	84.3544	127.364	167.878	145.243
FBgn0039735	CG7911	128.384	165.379	90.2048	125.781	134.083	132.055
FBgn0086357	Sec61alpha	163.495	140.304	126.666	133.01	124.219	88.1183
FBgn0014141	cher	132.9	122.319	127.837	141.147	125.201	125.433
FBgn0083023	snoRNA:Psi18S-640d	151.738	359.104	91.5482	41.2077	51.8399	76.584
FBgn0036262	CG6910	185.439	195.455	143.055	67.5418	98.3781	81.1684
FBgn0082598	akirin	123.04	135.562	103.112	113.23	132.709	158.284
FBgn0038984	AdipoR	141.028	134.917	117.835	117.647	130.57	123.562
FBgn0027338	Kap-alpha3	123.593	135.716	108.952	132.924	140.372	123.244
FBgn0001404	egh	149.622	130.556	127.956	99.5275	113.45	139.419
FBgn0037468	CG1943	125.877	113.489	77.0344	120.777	131.968	191.04
FBgn0053229	CG33229	114.209	116.203	97.6095	137.077	147.301	145.502
FBgn0065053	snoRNA:Me18S-C1831	0	0	0	0	0	757.68
FBgn0004926	eIF-2beta	120.497	106.748	111.123	159.535	155.568	104.071
FBgn0259740	CG42394	49.9591	72.6627	43.437	237.311	165.599	184.841
FBgn0032509	CG6523	139.11	92.3045	101.971	137.587	140.745	140.257
FBgn0002968	Nrg	103.538	106.019	132.706	0	211.88	195.878
FBgn0036822	NijB	155.65	153.851	146.242	86.2555	105.972	99.3702
FBgn0261609	eIF-2alpha	120.436	118.558	94.0667	134.659	159.624	119.713
FBgn0038065	Snx3	157.63	126.821	141.759	93.642	110.832	114.011
FBgn0035630	CG10576	105.542	119.905	74.8319	159.169	151.401	133.17
FBgn0035001	slik	102.566	106.032	100.243	142.132	160.494	132.45
FBgn0000454	Dip-B	178.058	152.539	156.925	75.3266	97.2205	82.2372
FBgn0038976	CG7048	127.63	145.178	87.8566	127.942	115.421	136.66
FBgn0052066	CG32066	73.8092	69.9188	111.103	171.953	147.712	165.676
FBgn0023211	EloC	111.584	137.199	106.466	108.899	142.611	133.319
FBgn0032246	CG5168	130.353	130.253	114.231	110.458	138.798	115.865
FBgn0082979	snoRNA:Psi28S-3091a	108.83	321.947	123.113	92.3596	92.9519	0
FBgn0027594	drpr	126.688	123.797	97.462	113.82	141.783	135.557
FBgn0051324	CG31324	97.4811	108.515	118.042	171.371	121.987	119.135
FBgn0032731	Swip-1	126.981	98.0657	146.189	104.092	99.5767	161.285
FBgn0010590	Prosbeta1	131.816	136.113	89.5635	124.215	137.279	114.543
FBgn0004237	Hrb87F	133.091	147.024	116.328	108.937	106.058	120.17
FBgn0060291	snoRNA:U49:66Db	321.564	0	0	0	0	405.744
FBgn0031459	CG2862	137.114	116.608	90.1067	104.053	121.338	156.542
FBgn0040752	Prosap	103.402	115.238	111.948	136.478	129.769	127.921
FBgn0086049	snoRNA:Me28S-U3344a	205.204	0	309.515	208.979	0	0
FBgn0034399	CG15083	213.623	163.414	119.122	49.3705	76.3	98.0167
FBgn0015834	Trip1	127.295	136.051	98.1689	115.557	150.634	91.1897
FBgn0083972	CG34136	191.495	164.541	92.8833	46.6638	82.1175	139.36
FBgn0022097	Vha36-1	122.387	99.5983	97.447	132.438	137.173	125.722
FBgn0001089	Gal	194.984	167.988	171.584	44.3566	73.2297	58.9235
FBgn0082946	snoRNA:Me28S-A2634a	283.429	0	427.504	0	0	0
FBgn0000579	Eno	183.548	120.638	175.611	75.6824	83.5748	70.3181
FBgn0036857	CG9629	155.819	124.115	112.865	121.758	114.061	79.9539
FBgn0022343	CG3760	108.058	128.545	95.222	119.854	134.092	120.685
FBgn0023175	Prosalpha7	130.878	101.001	107.676	117.393	125.922	120.754
FBgn0264294	Cyt-b5	98.9991	106.297	82.8111	116.308	138.942	159.406
FBgn0030733	CG3560	107.325	177.207	75.2939	92.9892	144.962	103.928
FBgn0035623	mthl2	155.93	133.087	166.184	84.737	81.0462	80.4636
FBgn0051130	tRNA:CR31130	321.564	0	242.512	0	137.325	0
FBgn0015024	CkIalpha	117.281	104.672	101.842	112.151	132.124	130.001
FBgn0250746	Prosbeta7	129.79	123.844	91.1009	109.047	132.052	111.242
FBgn0028990	Spn27A	118.567	110.872	113.435	113.591	139.192	100.33
FBgn0003205	Ras85D	115.968	116.022	128.511	112.631	113.488	109.212
FBgn0262782	Mdh1	145.796	118.81	115.476	98.3463	110.054	107.158
FBgn0016693	Past1	135.525	114.736	123.948	113.657	95.8594	110.315
FBgn0086656	shrb	97.9186	104.928	97.0394	120.214	125.852	148.072
FBgn0010228	HmgZ	88.9483	149.02	76.8509	98.812	118.999	159.892
FBgn0263477	snoRNA:dmt-a	28.9131	342.13	43.6105	19.63	74.0844	182.41
FBgn0012037	Ance	87.0562	78.108	84.742	144.238	156.373	139.472
FBgn0261560	Thor	27.5174	25.7064	45.8743	121.681	223.585	243.96
FBgn0035601	Uev1A	123.535	109.676	123.242	103.323	106.356	121.896
FBgn0034282	Mapmodulin	91.2	114.964	93.2337	123.733	132.047	130.881
FBgn0019644	ATPsyn-b	118.276	132.346	88.5668	102.227	136.604	106.548
FBgn0014380	RhoL	130.637	124.038	112.945	105.553	103.293	106.026
FBgn0003447	sn	173.826	176.923	210.694	32.2559	43.3003	45.2554
FBgn0262716	Arp3	130.141	106.387	143.746	102.891	99.2509	98.4117
FBgn0086662	snoRNA:Psi28S-3186	44.1909	0	233.29	142.512	37.7436	223.037
FBgn0032036	CG13384	169.79	118.234	197.388	58.7611	67.758	68.8274
FBgn0003607	Su(var)205	106.239	113.947	109.582	118.186	110.35	122.236
FBgn0025582	Int6	109.043	98.8403	87.0472	119.607	149.43	116.51
FBgn0032596	Prosbeta4	120.557	162.677	83.4758	118.586	106.581	87.1776
FBgn0010516	wal	98.8908	80.2551	84.2509	146.339	148.962	113.067
FBgn0035165	CG13887	99.5619	89.1069	89.8044	123.155	130.007	138.611
FBgn0034894	CG4091	101.319	86.6896	94.3849	103.839	129.182	154.694
FBgn0011722	Tig	121.666	135.354	86.2663	105.426	120.486	100.619
FBgn0004648	svr	128.623	111.167	128.733	99.1497	95.3405	106.27
FBgn0038100	Paip2	76.53	81.7167	64.3757	120.942	146.007	178.844
FBgn0033638	CG9005	109.366	111.046	155.988	101.036	104.585	86.0487
FBgn0034501	CG13868	189.899	88.2195	92.7875	71.6105	88.7998	136.661
FBgn0043070	MESK2	116.47	116.28	104.681	88.5733	116.834	124.849
FBgn0027619	Adam	97.7998	104.071	109.309	122.886	116.132	115.412
FBgn0053963	CR33963	99.9338	142.173	114.013	105.91	110.241	92.4381
FBgn0030672	CG9281	73.2386	107.069	85.6171	118.459	130.843	149.324
FBgn0264270	Sxl	87.6725	98.5479	110.81	119.014	116.059	132.105
FBgn0015577	alpha-Est9	97.1279	84.9465	97.0107	128.439	126.319	129.757
FBgn0027835	Dp1	108.329	100.974	95.4958	126.374	115.623	115.674
FBgn0037612	CG8112	150.378	128.934	108.428	64.6598	128.635	79.7213
FBgn0262559	Mdh2	112.223	122.804	83.0431	110.108	117.184	114.968
FBgn0001941	ifc	115.445	124.4	99.652	93.407	98.2881	126.843
FBgn0039172	Spase22-23	119.775	107.656	89.763	112.335	116.582	110.036
FBgn0023174	Prosbeta2	122.473	105.346	96.5382	114.352	111.592	103.832
FBgn0031693	Cyp4ac1	191.753	176.345	164.669	43.6046	42.3894	35.1929
FBgn0001092	Gapdh2	88.7845	110.872	85.3096	116.823	144.583	106.618
FBgn0039970	CG17508	86.3651	81.1652	91.2375	145.753	125.35	122.034
FBgn0004198	ct	62.7146	101.082	82.8121	129.057	124.251	150.127
FBgn0051314	Meltrin	131.103	120.845	104.797	88.0103	78.4417	125.797
FBgn0082928	snoRNA:Me28S-G3255a	153.483	0	0	104.204	0	387.325
FBgn0082988	snoRNA:Psi28S-2442b	43.0953	0	195.006	131.664	110.424	163.131
FBgn0030086	CG7033	112.749	88.8619	85.4245	115.212	112.513	127.656
FBgn0028694	Rpn11	117.401	84.7657	90.3408	97.4726	130.525	121.521
FBgn0026879	CG13364	86.9138	169.239	74.6741	71.7063	106.182	133.265
FBgn0040954	Sem1	111.316	115.914	69.847	88.2726	126.26	130.344
FBgn0262735	Imp	95.9483	113.143	104.947	101.167	103.168	123.07
FBgn0036580	PDCD-5	108.617	100.495	85.6234	112.284	98.1152	135.359
FBgn0082978	snoRNA:Psi28S-3091b	86.1649	0	129.965	204.75	73.5938	144.962
FBgn0013749	Arf102F	100.553	82.1803	96.1711	146.085	102.098	112.027
FBgn0035049	Mmp1	84.2453	65.1945	45.7796	76.6252	73.2981	293.12
FBgn0053465	CG33465	169.181	204.626	199.102	19.1763	22.0317	20.3651
FBgn0035770	pst	72.556	66.7115	53.1941	120.525	139.838	178.498
FBgn0036750	CG6034	228.178	164.17	208.451	12.1172	7.13286	11.2173
FBgn0038738	CG4572	119.66	92.0824	108.516	112.119	102.644	95.9363
FBgn0035121	Tudor-SN	101.716	74.1462	98.1388	145.638	120.085	91.0382
FBgn0015797	Rab6	106.808	101.341	94.6679	101.504	107.526	117.633
FBgn0011672	Mvl	154.195	79.8327	140.247	76.221	78.3503	100.064
FBgn0037551	Gie	127.091	94.6256	102.955	88.9034	93.4251	121.802
FBgn0032725	Nedd8	97.6321	111.25	87.266	82.7339	105.007	144.179
FBgn0086347	Myo31DF	102.545	81.0067	78.2669	119.724	116.308	129.277
FBgn0031437	Arpc5	132.648	101.54	86.2868	77.6788	101.691	127.222
FBgn0029687	Vap-33A	99.0073	111.664	114.366	110.922	98.7413	92.2713
FBgn0083010	snoRNA:Psi28S-1135c	66.2863	261.456	0	127.511	113.231	55.7593
FBgn0083022	snoRNA:Psi18S-640e	74.1546	0	279.624	113.278	63.3358	93.567
FBgn0031914	CG5973	121.669	98.6397	119.406	118.954	99.1478	65.1449
FBgn0039132	AP-1sigma	120.507	61.6218	84.9769	141.719	104.643	107.811
FBgn0063377	snoRNA:Me28S-A1666a	0	0	427.504	192.428	0	0
FBgn0051523	CG31523	126.76	104.247	95.33	78.8988	75.9834	137.315
FBgn0065058	snoRNA:684	0	0	0	73.3296	0	545.129
FBgn0036258	CG5642	103.39	107.394	87.8704	112.495	125.284	81.7092
FBgn0015789	Rab10	101.004	115.701	83.9167	87.9258	116.249	112.517
FBgn0263483	snoRNA:lola-d	158.936	0	119.864	179.844	158.372	0
FBgn0031261	nAChRbeta3	107.457	131.785	70.5984	97.7345	129.186	78.6182
FBgn0000279	CecC	12.0363	0	1.65043	54.9742	55.1398	491.515
FBgn0086069	snoRNA:Me28S-C3351	0	0	343.31	77.2654	194.402	0
FBgn0000339	cni	134.475	85.9464	111.726	105.267	88.9978	88.4842
FBgn0000173	ben	121.779	112.604	104.85	80.4671	110.915	84.1862
FBgn0022708	Adk2	92.9772	70.6303	75.4873	131.783	129.413	114.131
FBgn0014469	Cyp4e2	134.196	138.05	106.342	78.7148	85.6399	70.4995
FBgn0000412	D1	95.5503	113.748	75.5226	108.574	110.567	109.338
FBgn0036891	CG9372	134.112	77.8385	102.661	109.19	104.341	85.0336
FBgn0014009	Rab2	101.08	85.5191	88.8727	104.915	114.196	118.295
FBgn0002787	Rpn8	85.9199	105.773	82.8232	97.3039	131.171	109.552
FBgn0085436	Not1	89.0199	92.5805	85.0168	109.151	116.817	117.324
FBgn0030876	CG6762	173.578	98.9968	154.111	39.7556	87.2398	53.2219
FBgn0010621	Cct5	118.19	86.9693	88.9193	110.595	109.46	92.0418
FBgn0029771	CG12730	94.4854	134.898	96.1759	87.9589	99.679	91.1826
FBgn0086558	Ubi-p5E	113.869	110.468	92.1547	84.904	116.907	84.278
FBgn0003996	w	114.132	110.157	107.979	111.523	87.7801	69.773
FBgn0086081	snoRNA:Me28S-A30	79.27	0	119.565	134.547	67.7048	200.043
FBgn0026160	tna	91.2165	107.076	132.041	87.3166	95.1349	86.0352
FBgn0261975	CG42806	57.1904	82.9931	67.3332	136.456	137.132	116.46
FBgn0086065	snoRNA:Me28S-G3113a	195.109	0	0	66.2325	333.286	0
FBgn0032884	Pomp	101.318	100.128	93.7075	96.3027	99.0884	101.149
FBgn0022349	CG1910	95.7331	83.6805	76.6046	106.834	109.957	118.748
FBgn0036623	CG4729	95.0283	147.24	83.6012	86.4675	89.1982	88.724
FBgn0003676	T-cp1	115.61	108.372	81.16	99.1154	95.5695	89.8422
FBgn0031534	Snx1	121.432	127.321	101.185	79.5739	77.0834	80.628
FBgn0037989	CG14741	65.1217	59.3083	58.6486	143.993	112.895	146.484
FBgn0010288	Uch	119.353	92.842	98.2602	92.2435	94.2236	89.399
FBgn0010488	NAT1	89.8746	69.3301	89.6589	93.9044	117.421	124.013
FBgn0259225	Pde1c	83.7231	94.5283	116.767	120.464	80.5811	85.4546
FBgn0030719	eIF5	87.2206	99.1244	85.1784	105.423	99.4989	104.842
FBgn0032946	nrv3	90.6962	127.414	127.461	97.6766	61.9338	74.5205
FBgn0003371	sgg	80.0487	89.522	78.3202	83.0593	108.857	138.06
FBgn0029002	miple2	128.925	110.149	108.421	60.1146	75.4516	94.2741
FBgn0036974	eRF1	88.7777	87.7136	68.4294	124.014	114.138	94.1588
FBgn0030451	CG15717	101.036	114.337	92.1982	98.2601	87.5515	83.2238
FBgn0011837	Tis11	90.8965	113.328	84.2185	78.5617	104.196	104.885
FBgn0036101	NijA	140.54	96.896	103.565	46.9203	65.2441	122.904
FBgn0037057	CG10512	47.0629	52.0197	35.8475	185.298	132.406	123.418
FBgn0033777	CG17574	74.5555	59.2479	51.2216	156.493	113.621	120.549
FBgn0020235	ATPsyn-gamma	103.326	70.1238	88.2551	104.37	118.422	90.9236
FBgn0263532	mir-4962	148.309	0	55.9248	213.97	63.3358	93.567
FBgn0032253	CG5322	104.004	92.4985	111.844	106.449	84.5245	75.5301
FBgn0053303	CG33303	96.4144	122.575	81.5454	99.6932	96.1303	78.3685
FBgn0011224	heph	91.8316	83.0585	90.9968	105.769	103.162	99.4433
FBgn0022238	lolal	77.2366	111.308	82.8248	79.5009	98.7682	123.502
FBgn0015286	Rala	108.849	103.8	93.264	75.9728	88.8646	101.458
FBgn0025687	LKR	138.092	129.207	126.334	53.98	67.2934	55.9356
FBgn0261014	TER94	103.868	85.32	85.3436	95.2575	107.466	92.1119
FBgn0085261	CG34232	128.243	133.282	95.3962	51.7679	73.4653	86.682
FBgn0034089	CG44242	117.313	87.8496	86.8254	86.8339	105.134	84.8461
FBgn0085223	CG34194	45.7972	11.29	20.1475	118.219	162.982	209.475
FBgn0033261	CG18316	48.8421	76.2132	48.9784	100.756	137.182	155.763
FBgn0027785	NP15.6	106.624	76.9322	77.7971	87.1037	115.131	103.91
FBgn0250843	Prosalpha6	98.0283	97.8637	83.6522	101.07	101.594	83.4833
FBgn0014388	sty	97.197	121.172	94.2882	90.1838	76.2962	86.0816
FBgn0021967	Pdsw	107.624	92.3924	86.4027	80.4663	106.639	90.4066
FBgn0040285	Scamp	87.6853	88.7194	92.6834	88.9285	89.4969	115.146
FBgn0053129	CG33129	114.468	113.061	128.333	86.7827	64.3895	55.2321
FBgn0083021	snoRNA:Psi18S-640f	34.9714	413.819	0	83.101	29.8693	0
FBgn0040284	SF2	101.171	79.9448	90.0574	90.3326	96.7976	103.361
FBgn0036537	CG18081	84.4904	77.6715	83.0628	111.086	85.8319	117.787
FBgn0025814	Mgstl	44.3658	75.0479	37.6094	135.938	138.97	126.334
FBgn0033378	tsu	102.381	102.173	75.6616	77.3258	107.11	92.3473
FBgn0259984	kuz	96.6943	95.3078	110.605	73.8431	87.8196	92.6712
FBgn0060292	snoRNA:U49:66Da	390.217	0	0	0	166.643	0
FBgn0027329	Tcp-1zeta	98.7022	84.103	83.8613	101.685	97.8138	89.6809
FBgn0031992	CG8498	97.1106	126.674	77.2741	58.9228	80.9833	113.849
FBgn0015614	CanB2	96.2266	77.2748	84.4217	98.1516	102.162	95.9611
FBgn0032727	CG10623	79.138	97.7606	79.5775	103.227	107.578	83.7612
FBgn0001230	Hsp68	22.228	59.6191	35.7624	180.659	166.731	85.7614
FBgn0026620	tacc	95.3706	88.8884	83.8593	84.182	88.1303	110.003
FBgn0263400	CG43446	164.315	105.725	178.075	28.9304	34.5124	38.5906
FBgn0082961	snoRNA:Psi28S-3385b	166.965	0	179.884	121.454	81.4886	0
FBgn0016126	CaMKI	74.3864	43.3665	84.3287	130.915	107.944	108.527
FBgn0035763	CG8602	124.247	107.016	108.109	59.3066	74.1394	76.5732
FBgn0083024	snoRNA:Psi18S-640c	198.112	0	199.212	67.2521	84.6042	0
FBgn0037637	CG9836	78.6968	119.549	68.1727	86.101	98.325	95.9435
FBgn0021795	Tapdelta	75.1629	116.516	55.9426	86.6847	105.406	106.021
FBgn0031977	baf	77.4711	99.0665	71.0372	83.6354	104.814	109.678
FBgn0014189	Hel25E	95.6721	91.8331	88.7893	101.601	90.9071	76.3654
FBgn0032453	CG6180	113.067	92.6702	74.197	77.3461	85.9106	101.904
FBgn0262732	mbf1	96.1014	67.0426	77.6106	101.194	100.065	102.05
FBgn0028691	Rpn9	95.1838	91.7435	79.7342	91.4284	104.019	80.0413
FBgn0025683	CG3164	95.7035	64.1538	92.5489	107.238	100.557	80.9493
FBgn0035252	CG7970	110.596	58.6142	72.9664	99.6583	107.077	91.9269
FBgn0036257	RhoGAP68F	77.1267	53.4494	67.2553	116.218	113.978	111.802
FBgn0032006	Pvr	104.112	83.5254	102.241	85.6379	95.8709	67.9185
FBgn0065098	RNaseMRP:RNA	71.1863	78.9704	82.207	46.8202	163.401	95.4355
FBgn0001168	h	88.6074	110.816	66.0994	65.0795	88.4769	118.153
FBgn0025865	Cortactin	104.741	95.3381	99.1572	73.6302	80.4407	83.6423
FBgn0031049	Sec61gamma	87.9986	75.8836	82.2179	105.34	90.9831	94.4023
FBgn0086706	pix	93.1948	74.0867	92.7618	93.8218	109.449	72.8971
FBgn0051717	CG31717	113.068	79.9419	89.0088	86.3142	90.9923	76.7164
FBgn0034405	Jheh2	68.8697	68.545	54.3321	140.098	115.231	88.9591
FBgn0031090	Rab35	93.5392	93.0828	89.7402	73.07	95.4096	90.9285
FBgn0261458	capt	109.776	81.1731	79.5568	77.3639	96.4629	90.6017
FBgn0028936	NimB5	65.8853	80.5399	60.8201	136.791	111.927	78.1355
FBgn0024196	robl	99.2187	88.0544	84.1806	85.4662	89.5099	87.6347
FBgn0037533	CD98hc	102.315	74.1672	74.3616	90.8308	114.686	75.9229
FBgn0035720	CG10077	88.5151	78.3821	88.5903	93.5375	103.228	79.7369
FBgn0032961	CG1416	92.6113	91.203	90.066	112.378	81.9977	60.76
FBgn0011747	Ank	101.966	72.0221	106.965	92.8096	77.1095	77.9273
FBgn0001091	Gapdh1	121.898	100.609	92.5585	63.9336	81.144	68.1004
FBgn0086668	snoRNA:Psi28S-3436a	46.4938	0	0	165.722	198.553	117.33
FBgn0028582	lqf	70.1805	60.4351	65.456	96.4961	114.247	121.109
FBgn0037756	CG8507	105.274	83.8276	84.7369	86.4622	84.0054	83.5666
FBgn0036111	Aps	86.7239	91.6277	83.3537	75.8123	92.2724	97.9854
FBgn0017572	Mo25	83.1608	93.4438	100.435	86.1465	75.0247	88.8158
FBgn0261790	SmE	108.39	73.0587	88.9873	85.4662	97.264	72.7105
FBgn0003178	PyK	88.6234	58.6776	68.2602	113.333	120.127	76.6631
FBgn0013343	Syx1A	85.3474	72.4216	61.979	73.1542	91.5661	140.785
FBgn0036918	CG7770	86.1565	87.702	70.0941	80.989	98.82	101.455
FBgn0029133	REG	83.7887	78.7524	95.4935	107.055	86.8682	72.7787
FBgn0036740	CG6259	86.4598	97.4363	79.5655	66.8047	113.406	80.5214
FBgn0010591	Sply	104.382	76.1536	69.2289	78.9972	105.912	89.3264
FBgn0015229	glec	74.0327	85.5726	87.6317	78.8896	82.913	114.137
FBgn0028992	sds22	95.0834	105.275	80.2353	69.3997	80.4196	92.1442
FBgn0003118	pnt	80.1534	96.2742	81.5132	79.6045	96.0795	88.2368
FBgn0036745	CG7484	104.305	98.9475	77.6671	92.1796	69.9163	77.7441
FBgn0033241	CG2915	82.2302	70.9512	66.5159	105.011	95.3539	99.8002
FBgn0032482	Pect	89.9197	77.3064	84.1343	106.172	75.7661	85.8404
FBgn0028686	Rpt3	85.4524	79.1985	75.5969	82.6915	101.302	93.4853
FBgn0037607	CG8036	74.7294	63.6501	57.5779	109.835	119.256	92.6441
FBgn0034577	cpa	86.0948	84.783	77.2183	73.7519	87.8459	107.612
FBgn0020249	stck	111.825	93.3071	99.5593	67.2587	88.2432	55.9968
FBgn0010434	cora	81.5192	81.519	60.2531	88.3746	93.1928	110.849
FBgn0082919	snoRNA:Or-CD4	0	0	0	146.659	368.999	0
FBgn0029903	pod1	93.165	115.093	90.9971	59.6233	69.5164	86.6564
FBgn0028399	TMS1	103.27	63.0639	84.5316	84.1573	113.378	65.7373
FBgn0262588	CG43125	104.811	74.1671	80.8834	88.5358	75.8392	89.6308
FBgn0264078	Flo-2	53.646	70.7996	68.5862	108.341	93.5448	118.284
FBgn0039924	PIP4K	75.7245	76.5749	85.2439	105.162	86.4572	83.0082
FBgn0262439	mir-276a	0	0	0	211.043	75.8559	224.126
FBgn0086057	snoRNA:Me28S-G2017	0	0	326.939	183.952	0	0
FBgn0040837	CG8620	89.2651	99.589	67.0026	65.5796	87.3909	100.525
FBgn0034139	CG4927	111.965	92.4336	90.5763	77.1762	83.1197	52.9781
FBgn0263006	Ca-P60A	73.3845	75.7689	62.8077	110.348	98.802	87.0482
FBgn0263593	Lpin	84.2361	76.1755	90.4741	75.4851	96.6987	84.5893
FBgn0004888	Scsalpha	108.808	53.7208	85.4571	84.3553	95.4393	79.4969
FBgn0083012	snoRNA:Psi28S-1135a	78.1044	0	88.3554	125.94	66.7093	147.826
FBgn0087035	AGO2	75.2805	64.0065	69.8145	93.1682	103.506	100.37
FBgn0013987	MAPk-Ak2	72.6873	61.1592	84.7922	97.6309	94.9999	94.0238
FBgn0026418	Hsc70Cb	84.0197	74.5217	72.2373	103.177	87.8159	83.1346
FBgn0264491	how	78.4874	82.315	100.262	77.3851	86.9568	78.5663
FBgn0028688	Rpn7	95.9538	63.8552	70.203	92.0515	108.601	72.7714
FBgn0087013	Karybeta3	78.4747	51.6204	64.9951	111.296	102.049	94.064
FBgn0002733	E(spl)mbeta-HLH	77.2663	45.7911	63.4275	104.26	107.969	103.19
FBgn0051992	gw	79.8584	73.2574	77.2962	89.6735	96.0247	85.6663
FBgn0029584	CG11509	91.5856	162.341	102.907	34.6145	59.5386	50.5287
FBgn0036928	Tom20	99.7558	65.6922	73.1007	90.8292	91.8044	79.2913
FBgn0082969	snoRNA:Psi28S-3316d	177.12	0	89.0518	120.252	113.459	0
FBgn0010704	rti	79.4524	73.4864	70.6843	90.5423	87.9104	97.0148
FBgn0083015	snoRNA:Psi18S-920	116.234	0	70.1279	55.2405	198.553	58.665
FBgn0036290	CG10638	84.9384	85.4467	87.0005	76.8777	78.4778	85.0214
FBgn0028894	CG5869	80.3226	81.385	84.8441	72.0441	84.5485	93.6012
FBgn0063385	snoRNA:Me28S-A3407a	0	0	0	142.738	0	353.704
FBgn0039562	Gp93	88.5496	82.4219	67.0604	84.8708	95.8831	76.8555
FBgn0031228	CG11455	89.5934	86.5909	71.1085	62.1871	86.5036	99.0808
FBgn0012036	Aldh	59.9998	73.9271	51.0282	118.566	104.909	86.267
FBgn0002645	Map205	83.928	63.6616	78.7645	87.0984	83.275	97.6396
FBgn0045866	bai	76.3506	100.815	60.7936	76.6427	95.4381	83.5204
FBgn0011823	Pen	93.6104	105.971	66.265	78.4111	65.7376	83.1502
FBgn0262518	Rab8	85.2987	65.5365	70.4495	80.8995	87.6599	103.237
FBgn0035600	CG4769	96.894	57.7491	82.8017	88.726	90.7198	76.0621
FBgn0028670	Vha100-2	108.077	71.8429	75.6863	89.2097	81.6843	66.4107
FBgn0011570	cpb	103.879	67.2951	90.7628	68.431	74.2895	86.7517
FBgn0063667	CG32335	87.0382	92.1513	86.7154	72.5442	74.3397	78.6103
FBgn0038428	CG14894	91.7802	73.0377	85.0038	78.1636	76.7854	84.654
FBgn0034221	CG10764	52.5458	48.0755	60.4636	125.184	94.6172	107.996
FBgn0023526	CG2865	96.8896	118.495	76.3422	46.5591	64.9583	85.5673
FBgn0031263	CG2789	88.5721	87.3398	66.798	74.8546	87.9954	83.0429
FBgn0013576	mtd	73.3582	94.1486	82.5904	78.6142	75.3209	84.3089
FBgn0039467	CG14253	99.6204	71.916	89.5327	79.7229	60.4955	86.6103
FBgn0030151	CG1354	96.8525	73.1731	75.3299	85.168	93.9065	62.8227
FBgn0027279	l(1)G0196	60.2426	47.5336	61.3966	105.912	118.391	93.7211
FBgn0038771	CG4390	83.5539	94.2976	78.4002	92.3042	84.564	53.0181
FBgn0041710	yellow-f	108.947	70.85	94.4897	69.0842	69.8945	70.6298
FBgn0032074	Tsp29Fa	3.94607	3.11263	6.34873	158.056	175.501	136.759
FBgn0083054	snoRNA:Psi18S-1347a	51.5913	0	38.9084	87.5672	110.161	195.291
FBgn0015778	rin	77.53	112.687	75.1864	66.7825	74.7285	75.9472
FBgn0038981	CG5346	68.6947	63.2688	53.9986	79.1519	104.935	111.757
FBgn0031030	Tao	82.2511	84.7807	68.4354	69.0718	83.1807	93.9419
FBgn0027779	VhaSFD	72.5364	47.4835	67.1855	109.492	91.3446	93.2489
FBgn0260743	CG18347	132.794	115.825	111.713	41.9775	46.3989	32.5233
FBgn0083025	snoRNA:Psi18S-640b	154.774	0	194.542	87.5672	44.0644	0
FBgn0261584	CG42694	95.0068	72.2767	93.4949	74.5015	77.4024	67.832
FBgn0263469	snoRNA:SC35-b	48.5212	191.385	97.5813	60.3946	41.4422	40.8155
FBgn0011455	l(3)neo18	78.4786	115.692	62.5271	80.8081	77.0819	64.6691
FBgn0052441	CG32441	99.0798	86.4613	56.8685	71.2369	88.8682	76.7067
FBgn0263465	snoRNA:kis-a	0	0	0	364.107	114.513	0
FBgn0020369	Rpt6	71.5853	91.2536	69.7913	78.65	89.7789	77.4215
FBgn0004401	Pep	81.6017	89.4613	63.2616	72.3752	85.6418	85.4108
FBgn0041789	Pax	118.813	91.6716	94.6634	48.5609	55.3582	68.2043
FBgn0000546	EcR	73.0222	81.8312	77.7568	73.195	85.1722	86.1744
FBgn0051715	CG31715	87.4205	100.31	84.7093	61.6905	76.4763	65.5149
FBgn0262734	Rbp2	67.2653	112.293	80.6137	65.5703	70.8021	79.558
FBgn0011589	Elk	123.483	86.4706	121.019	0	75.4489	68.6209
FBgn0010909	msn	84.0938	86.9305	81.2828	59.8311	74.9292	87.8207
FBgn0025700	CG5885	80.3149	89.5276	62.7652	87.5216	82.0185	71.966
FBgn0031781	Arpc4	100.117	97.5625	55.074	59.3092	83.4982	77.2816
FBgn0004419	me31B	84.3356	59.2981	81.6468	94.5513	83.3541	69.5428
FBgn0039886	CG2003	95.3489	97.5903	80.4959	67.7107	69.6818	60.1086
FBgn0039218	Rpb10	80.2115	102.216	59.562	71.6332	79.0488	77.8534
FBgn0030183	CG15309	64.5334	87.272	64.5839	58.2104	107.591	87.7953
FBgn0260747	CG5010	64.4436	81.2568	75.6902	91.8985	66.7717	89.3119
FBgn0003885	alphaTub84D	85.4747	78.7257	73.3064	80.0036	78.9756	71.5683
FBgn0030802	CG9099	88.5664	73.0668	72.5512	80.3965	84.3732	69.0349
FBgn0025678	CaBP1	93.2326	73.2367	67.532	84.6661	81.0925	68.1245
FBgn0029868	CG3446	58.6787	62.8369	67.6817	90.854	97.2874	90.4559
FBgn0036821	CG3961	88.0429	95.7771	100.05	53.3144	66.9197	63.6323
FBgn0027945	ppl	121.614	115.397	86.0928	36.2206	60.2648	47.0484
FBgn0086025	snoRNA:Me28S-A2589c	0	0	96.3464	151.786	218.228	0
FBgn0263852	l(2)k12914	77.2751	58.5216	78.3259	75.129	87.6494	88.924
FBgn0034194	CG15611	49.3312	33.8139	37.8166	115.703	113.187	115.659
FBgn0039593	CG9989	172.196	67.6785	123.548	18.3061	40.4758	42.2693
FBgn0037632	Tcp-1eta	89.3087	77.3914	74.3269	74.7593	72.8117	75.6945
FBgn0021814	Vps28	74.1926	76.5971	52.047	73.3635	95.9334	91.9056
FBgn0040227	eIF-3p66	74.5587	74.8342	57.0663	85.0071	97.7957	74.1975
FBgn0026238	gus	89.1668	73.1744	82.8766	87.9141	62.6752	67.0714
FBgn0035528	CG15012	86.6759	72.2282	70.4316	72.3153	76.3763	83.9501
FBgn0086676	spin	87.0312	66.7979	69.7182	71.9938	74.543	90.6028
FBgn0034181	CG8963	67.2099	78.2914	68.3366	73.0436	81.0704	92.0328
FBgn0022224	ubl	68.6042	186.314	37.3198	44.6685	63.398	59.6012
FBgn0036556	CG5830	38.6739	44.2821	42.8772	108.393	108.319	117.325
FBgn0037239	CG11739	88.1364	66.8132	83.8177	68.8563	83.0936	68.0464
FBgn0261394	Prosalpha3	79.715	67.596	91.6461	69.8988	88.0447	61.5948
FBgn0250837	dUTPase	72.6169	77.2492	60.9799	86.7186	78.0137	82.7821
FBgn0035404	NDUFS3	80.9579	73.4552	66.7125	82.8861	85.0523	69.1887
FBgn0032005	Snx6	88.7649	72.4894	71.0919	68.7677	79.9693	76.3506
FBgn0010551	l(2)03709	86.6999	69.6099	77.429	87.2052	73.6043	61.3457
FBgn0000097	aop	74.5567	69.8687	73.188	82.5222	68.028	87.4759
FBgn0027598	cindr	71.9494	96.4518	56.1678	67.8929	72.7476	88.8943
FBgn0262656	dm	64.932	92.0292	67.1099	80.5771	81.6865	66.6818
FBgn0086665	snoRNA:Psi18S-1377a	0	289.649	0	58.166	104.534	0
FBgn0032140	CG13117	97.8398	103.019	62.5316	42.9238	47.4481	98.3436
FBgn0039697	CG7834	69.0832	90.3002	64.3145	64.7047	94.2764	69.3133
FBgn0017558	Pdk	59.2163	67.6107	59.3517	75.9294	86.2244	103.553
FBgn0262449	mir-2b-2	337.105	0	0	114.435	0	0
FBgn0024320	Npc1a	81.8924	69.0506	75.8228	78.8247	79.6885	65.1152
FBgn0031057	Ubqn	75.4809	69.3403	68.8151	79.1428	80.1388	77.2839
FBgn0014879	Set	72.2196	91.4759	52.7778	67.3327	95.7391	70.3335
FBgn0010235	Klc	77.7322	64.9491	56.2249	78.7628	82.6384	87.9481
FBgn0045073	Stim	74.5309	76.3505	72.4288	68.2199	78.7237	77.7699
FBgn0016977	spen	65.3495	71.4668	66.8765	77.8498	83.1923	83.1103
FBgn0035592	CG10674	91.4538	60.1209	71.1608	65.5402	73.1517	86.0882
FBgn0026083	tyf	97.0672	107.669	124.857	42.7637	39.8432	34.4283
FBgn0262801	twr	73.2773	101.584	63.8186	69.4212	72.7993	64.2191
FBgn0034654	CG10306	76.578	87.3398	57.9843	60.5518	89.5715	72.9536
FBgn0259184	CG42288	61.5253	48.7986	78.5611	88.5739	95.7004	71.2971
FBgn0035533	Cip4	72.036	67.8243	57.1522	77.1347	77.0535	91.9087
FBgn0027095	Manf	87.8444	73.4605	63.2059	64.698	77.4143	75.9825
FBgn0082954	snoRNA:Psi28S-3571	86.1906	0	130.004	43.888	73.6157	108.754
FBgn0037135	CG7414	74.26	72.7169	68.405	79.991	84.31	62.6808
FBgn0027843	CAH2	80.4373	61.87	80.0056	87.1413	74.8876	57.9824
FBgn0032242	CG5355	74.5332	59.1555	66.7669	82.8467	81.5148	76.8414
FBgn0032986	CG3262	88.5624	71.274	64.5463	78.0631	70.6747	67.6141
FBgn0026252	msk	80.3309	63.3288	62.6607	80.4594	77.3004	75.4183
FBgn0029996	Ubc-E2H	45.9487	59.845	48.3298	62.0899	104.915	118.345
FBgn0250823	gish	64.0944	77.4926	66.8792	73.2616	65.6612	90.2159
FBgn0037899	RpL24-like	78.9978	28.543	55.0295	95.8042	98.3757	80.6555
FBgn0083000	snoRNA:Psi28S-1192b	75.3767	0	75.7953	136.468	85.8394	63.406
FBgn0002121	l(2)gl	73.9179	53.8543	73.2493	82.1914	73.267	80.324
FBgn0039714	Zip99C	58.9181	52.0114	62.2843	99.2057	85.8259	77.925
FBgn0086660	snoRNA:Psi28S-1837a	154.774	0	77.8167	70.0538	132.193	0
FBgn0086361	alph	76.5646	70.2158	64.207	65.6159	75.0205	83.0939
FBgn0033162	CG1707	93.5447	82.3328	55.389	66.1347	75.9351	60.4798
FBgn0030306	Spase25	88.9122	57.5968	59.7127	84.4891	74.2773	68.7867
FBgn0010215	alpha-Cat	81.0445	60.9428	81.1349	80.7141	66.4101	62.8185
FBgn0033683	CG18343	75.861	142.131	59.4811	39.5885	57.067	58.8965
FBgn0034180	Ehbp1	83.5425	92.0057	93.5903	48.1877	60.8121	54.7062
FBgn0035541	CG15019	65.291	69.8368	45.7815	80.2644	77.7103	93.6177
FBgn0014037	Su(Tpl)	63.8965	67.2903	74.7072	68.6008	78.9515	78.7302
FBgn0030991	CG7453	73.0058	76.3095	54.6914	56.9594	71.396	99.7939
FBgn0029629	CG8636	72.5832	41.5587	55.0929	74.7927	105.189	82.7213
FBgn0034091	mrj	62.4563	46.5197	84.2648	87.6715	74.0598	76.9543
FBgn0010333	Rac1	75.4187	79.7868	80.4201	65.5731	68.3617	61.4455
FBgn0033029	Not3	69.2618	63.9003	66.0709	73.0414	81.2441	76.9905
FBgn0027291	l(1)G0156	78.2927	76.2346	70.6572	73.5055	61.4609	70.268
FBgn0052576	CG32576	58.7856	81.9866	53.2971	74.3088	71.1195	90.163
FBgn0003008	or	55.7231	95.8393	67.9232	54.3286	81.9048	73.5807
FBgn0030529	Clic	52.3333	48.356	55.5984	90.8515	86.0939	95.2477
FBgn0026777	Rad23	73.4251	51.5192	76.428	90.5832	73.6948	62.6226
FBgn0015622	Cnx99A	83.0056	91.4422	59.2422	59.4161	72.0666	62.7349
FBgn0262458	mir-305	0	0	427.504	0	0	0
FBgn0032901	sky	85.8875	80.811	88.4232	57.9645	56.462	56.779
FBgn0033504	CAP	27.0528	12.4925	31.2718	111.824	119.82	123.722
FBgn0011902	tRNA:K5:29A	283.429	0	142.501	0	0	0
FBgn0263350	AP-2alpha	91.6588	69.6476	73.5251	67.7923	65.3963	57.8749
FBgn0086902	kis	78.2174	72.3179	73.3508	64.6797	72.6883	64.6273
FBgn0030467	CG1764	102.812	50.8539	91.9977	38.9973	55.2004	85.9283
FBgn0002069	Aats-asp	73.9017	76.1	54.9682	75.9063	81.5931	62.6398
FBgn0086027	snoRNA:Or-CD1	66.1512	0	0	22.456	169.5	166.937
FBgn0028685	Rpt4	66.6698	56.3504	46.2097	73.3925	90.9731	91.3333
FBgn0027588	CG14476	73.4755	70.217	65.5232	71.9232	77.674	65.4301
FBgn0029937	CG8300	62.9965	71.7832	47.5098	63.2841	95.4551	83.0207
FBgn0035871	BI-1	62.7304	68.054	56.0518	84.9106	76.2808	75.3585
FBgn0031505	CG12400	58.8536	74.0834	54.2526	62.2038	96.3647	77.5816
FBgn0035726	CG9953	66.3056	88.1569	53.3765	69.3798	75.5091	69.5626
FBgn0037007	CG5059	53.4291	42.7763	56.4587	57.8696	98.9811	112.611
FBgn0043456	CG4747	67.1068	72.9879	61.045	80.744	76.5324	63.6428
FBgn0031670	CG3887	73.4235	77.177	60.49	73.6389	62.0022	75.2743
FBgn0033366	Ance-4	73.9457	49.9616	71.9466	89.2902	74.3658	62.4902
FBgn0001104	Galphai	71.1324	56.8725	65.2446	80.4899	69.968	77.6248
FBgn0035438	PHGPx	65.5045	40.8566	58.5425	66.27	89.7106	100.146
FBgn0259220	Doa	79.0421	55.0291	57.1442	74.1892	75.3041	80.1871
FBgn0026869	Thd1	60.906	56.8138	52.8165	87.4553	80.2224	82.0653
FBgn0260934	par-1	62.9967	69.7227	66.9911	66.1698	75.5128	78.742
FBgn0015372	RabX1	72.1784	62.3301	36.7191	47.6992	74.2936	126.461
FBgn0259139	glo	73.0093	69.6595	67.0326	72.267	79.6313	57.8421
FBgn0027552	CG10863	68.8354	58.7531	49.0197	82.0533	93.2971	67.2061
FBgn0031149	CG1518	82.4194	73.7767	62.3271	67.8767	77.119	55.1257
FBgn0062442	CG1458	70.0001	60.241	63.9898	61.2066	74.2813	88.8602
FBgn0259481	Mob2	85.318	70.0175	69.8318	51.1053	70.4174	71.6311
FBgn0035370	CG1240	76.9899	91.1025	74.2667	59.382	64.8399	49.7018
FBgn0020415	Idgf2	45.963	46.3675	54.6709	107.638	82.4148	79.1084
FBgn0001297	kay	61.3996	58.73	66.3986	68.8067	58.8634	101.944
FBgn0261396	Rpn3	68.1472	49.1882	70.2989	83.7256	77.7857	66.1194
FBgn0033756	CG17760	97.3048	69.2979	78.3667	59.5384	57.7142	51.5362
FBgn0038912	CG6656	67.329	51.0232	74.4428	77.3759	73.264	67.9371
FBgn0032586	Tpr2	62.6453	50.4366	73.5563	85.0796	72.8328	66.7318
FBgn0033342	CG8258	84.7309	64.9082	57.9158	77.0979	64.6935	61.8499
FBgn0262468	vib	74.1842	53.6134	64.6018	73.9624	63.6355	80.6854
FBgn0027930	MP1	98.3447	72.966	67.4906	49.9881	62.3898	58.6533
FBgn0032451	spict	77.587	60.2026	68.3456	63.2545	68.1685	72.2198
FBgn0001291	Jra	63.2184	57.6817	51.4683	63.8124	75.8534	97.6435
FBgn0264501	CR43900	70.8619	25.1511	63.7053	86.1268	82.0408	81.564
FBgn0025381	rush	76.9984	57.8892	55.0216	62.4574	76.029	81.0522
FBgn0030752	CG9947	94.7199	47.6464	70.5668	65.1543	78.6079	52.7419
FBgn0086372	lap	91.6892	66.0963	97.789	47.173	53.8925	52.5109
FBgn0032689	CG10413	93.0932	57.4563	79.9727	69.5317	63.7329	45.0699
FBgn0259183	CG42287	66.9702	65.4325	64.8708	72.1649	83.4378	55.8177
FBgn0086075	snoRNA:Me28S-G3253	134.074	0	0	45.5134	229.026	0
FBgn0083968	CG34132	69.1701	106.76	56.2482	55.333	60.1059	60.7148
FBgn0032511	CG9306	72.3266	58.5577	47.6561	61.3808	79.0062	89.3391
FBgn0260635	th	68.9321	63.8243	59.1984	64.6464	70.4572	81.1858
FBgn0083044	snoRNA:Psi18S-1397	46.4938	275.081	0	7.8915	19.8553	58.665
FBgn0046214	vig2	63.5547	55.1623	51.503	85.3932	83.8221	66.4827
FBgn0015282	Rpt2	73.8734	46.0078	64.2923	71.6149	82.0366	67.9559
FBgn0263548	mir-4957	0	0	0	0	0	405.744
FBgn0001280	janA	92.6588	43.6097	61.7613	64.3764	77.221	64.7793
FBgn0002524	lace	84.8078	58.237	67.1328	68.4501	62.931	62.4594
FBgn0037890	CG17734	58.1298	61.3127	46.505	71.2597	74.5108	91.6455
FBgn0262315	mir-2493	0	0	0	179.648	56.5	166.937
FBgn0003117	pnr	58.3515	67.5845	65.3268	68.9646	74.7228	67.9113
FBgn0033902	Tango7	65.4163	54.5821	48.0697	78.1025	88.2258	68.4316
FBgn0033021	CG10417	64.7698	54.6752	62.6477	85.9228	70.2256	64.295
FBgn0050237	tRNA:CR30237	300.242	0	0	101.922	0	0
FBgn0262460	mir-2a-2	300.242	0	0	101.922	0	0
FBgn0083017	snoRNA:Psi18S-841c	86.1649	0	129.965	87.7498	98.125	0
FBgn0029134	Prosbeta5	76.0655	68.332	46.1376	53.3811	83.4641	74.2403
FBgn0028546	ics	75.727	53.9808	77.3402	60.9526	61.0941	72.2964
FBgn0083007	snoRNA:Psi28S-1135f	99.9379	0	0	61.6825	147.435	91.709
FBgn0026380	Prosbeta3	85.4797	53.236	66.5864	75.5024	70.607	48.9613
FBgn0025574	Pli	43.3897	29.6298	52.211	89.8501	92.5592	92.4267
FBgn0015794	Rab18	50.6909	41.4975	48.0871	72.2943	92.0365	94.9356
FBgn0035853	Ubc12	73.1402	79.632	55.4718	61.6947	69.4837	59.8677
FBgn0085317	CG34288	95.0444	40.5284	90.4061	61.3311	55.5812	56.1812
FBgn0039163	CG5515	57.2629	62.4131	57.4978	67.8976	74.4436	79.258
FBgn0034245	CG14482	46.3928	176.215	21.2972	30.9228	58.5197	64.8659
FBgn0037518	CG2641	79.863	56.7824	60.4883	54.8613	75.3837	70.4956
FBgn0038476	kuk	80.9649	80.6057	74.3399	54.0387	64.3047	43.2245
FBgn0052103	CG32103	55.6413	47.0342	38.0499	74.4277	72.6941	108.581
FBgn0001296	kar	89.5216	81.5338	78.1014	49.2031	56.1269	41.4542
FBgn0003231	ref(2)P	68.3838	37.0094	56.6021	77.454	79.9299	76.2265
FBgn0034277	OstDelta	77.3263	60.9265	58.5992	77.1597	64.7654	56.4625
FBgn0032429	CG5446	54.6654	116.845	46.034	51.1149	51.5617	74.7632
FBgn0015019	Cctgamma	65.5828	69.4698	67.2342	63.2463	71.9838	57.403
FBgn0035390	scramb2	68.9872	59.8983	51.046	66.7213	74.6101	73.3602
FBgn0083005	snoRNA:Psi28S-1175a	26.4893	313.449	0	8.99218	45.2492	0
FBgn0002031	l(2)37Cc	77.9404	57.6667	63.0693	67.9519	72.035	55.2405
FBgn0058439	CG40439	61.987	48.7539	90.7133	90.225	58.7987	43.3944
FBgn0038681	Cyp12a4	13.2993	7.94804	20.465	82.4949	152.658	116.279
FBgn0053095	CG33095	72.6137	69.1241	71.8255	56.0931	58.1233	64.7082
FBgn0005278	Sam-S	57.9407	59.605	58.0032	86.1883	72.1372	57.5385
FBgn0037647	RagA-B	72.85	65.2459	71.5744	58.0815	58.9392	64.0916
FBgn0031776	CG13993	63.1885	78.3891	64.5642	49.647	52.6638	82.302
FBgn0014011	Rac2	88.3968	66.0331	61.3809	50.9311	56.023	67.9387
FBgn0082925	snoRNA:Or-aca1	27.2074	321.947	41.0378	0	0	0
FBgn0052038	ghi	64.3186	38.2936	55.5235	73.1916	60.8083	97.9998
FBgn0083124	Uhg4	63.7435	44.8976	53.7961	91.9644	79.721	55.5353
FBgn0021895	ytr	67.6365	74.0132	60.6033	57.1127	52.2453	77.8517
FBgn0036666	TSG101	69.895	59.4028	47.3731	61.0869	74.0998	77.3103
FBgn0030791	CG9132	61.0269	78.9474	57.9665	50.8741	59.0324	81.0534
FBgn0083053	snoRNA:Psi18S-1347b	44.1909	261.456	0	45.0038	37.7436	0
FBgn0069242	eca	62.8313	62.0898	51.9512	69.6047	78.8305	62.8124
FBgn0083018	snoRNA:Psi18S-841b	50.2511	0	37.8976	127.939	171.679	0
FBgn0030364	CG15735	58.7084	107.566	60.8435	40.3089	57.0984	63.0851
FBgn0262422	mir-1011	0	0	0	387.558	0	0
FBgn0013726	pnut	59.7799	63.6432	60.9098	59.9216	63.332	78.9894
FBgn0030718	CG9172	72.1301	61.3537	44.1194	73.1676	77.376	58.1553
FBgn0038243	CG8066	71.9376	88.6709	55.2216	45.6427	58.1507	66.4564
FBgn0036848	CG10424	64.8491	64.3298	60.0354	83.4423	64.8403	47.5274
FBgn0035631	Txl	65.424	59.1555	58.6841	62.2004	77.9706	60.8847
FBgn0021768	nudC	68.3452	48.0144	61.1899	70.674	62.3747	73.5974
FBgn0053054	CG33054	74.3841	83.6866	44.1912	62.503	61.6989	57.6938
FBgn0061515	endos	59.595	67.2156	51.4185	62.9878	74.4737	68.1239
FBgn0023143	Uba1	65.198	61.765	52.8514	72.6646	69.4732	61.2266
FBgn0029854	CG3566	52.0319	77.5008	39.2947	59.2585	71.8351	83.1275
FBgn0261618	larp	53.6777	61.5652	53.3287	70.233	71.2914	72.3667
FBgn0034902	CG5532	91.4779	52.6603	57.429	52.3714	65.0393	62.392
FBgn0082971	snoRNA:Psi28S-3316b	23.2469	0	70.1279	110.481	59.5658	117.33
FBgn0260768	CG42566	118.581	114.134	69.3187	24.6532	25.199	28.6361
FBgn0028684	Rpt5	70.05	43.2761	53.8901	74.3468	71.3635	67.4446
FBgn0082941	snoRNA:Me28S-A992	0	0	0	108.1	271.983	0
FBgn0086042	snoRNA:Me28S-G980	0	0	0	108.1	271.983	0
FBgn0085432	pan	64.1361	50.184	65.6958	76.5953	64.7162	58.5693
FBgn0261791	SmG	70.8113	52.4548	49.8142	50.5622	80.0156	75.8496
FBgn0003502	Btk29A	65.1656	71.3929	86.2827	53.264	59.1072	42.3559
FBgn0032889	CG9331	58.5873	56.2725	55.22	77.7205	72.803	56.8406
FBgn0263542	mir-4954	0	0	0	79.9763	0	297.27
FBgn0082931	snoRNA:Me28S-G2703a	0	0	0	79.9763	0	297.27
FBgn0263120	Acsl	56.1254	47.172	64.9174	76.3449	60.1981	72.3975
FBgn0039928	Cals	70.021	50.1904	75.3267	73.7821	52.3467	55.4495
FBgn0262426	mir-283	82.2943	0	0	83.8081	210.864	0
FBgn0051150	cv-d	65.7274	60.5095	47.9403	77.2321	69.0901	56.1791
FBgn0032202	CG18619	40.3697	60.7512	31.8081	47.1054	89.4014	107.155
FBgn0032216	CG5384	68.852	40.2632	69.6211	67.0196	69.5817	60.8542
FBgn0082951	snoRNA:Me18S-C1366	0	0	0	27.936	140.576	207.675
FBgn0263987	spoon	60.1769	62.9255	58.0609	64.7775	65.9813	64.1211
FBgn0021906	RFeSP	66.8352	70.6128	50.6459	64.8634	62.8295	60.2368
FBgn0031436	CG3214	64.0541	86.9075	42.0963	54.0389	67.4645	61.4191
FBgn0004924	Top1	58.8303	69.4058	57.2136	59.2791	70.979	60.0827
FBgn0035162	CG13900	61.893	56.2063	49.0877	79.8105	73.1868	55.0511
FBgn0004587	B52	67.1071	67.5451	59.1412	53.8474	67.6606	59.6679
FBgn0086687	desat1	56.3594	43.072	65.4879	80.2399	61.6791	68.0814
FBgn0051092	LpR2	73.2212	74.4567	66.9842	52.9439	44.6618	62.2798
FBgn0052138	CG32138	52.7679	52.0848	55.9544	72.7432	70.3825	70.3719
FBgn0083031	snoRNA:Psi18S-525h	108.83	0	164.151	9.23596	23.238	68.6597
FBgn0001128	Gpdh	67.3793	45.3574	51.1577	79.8246	72.6859	57.2646
FBgn0034564	CG9344	58.1842	95.8666	52.2122	39.0029	50.3244	78.0624
FBgn0030693	CG8974	58.9213	55.0546	52.3445	74.7084	72.4654	59.6129
FBgn0011336	OstStt3	68.3075	54.6394	58.6	76.1042	67.4534	47.8159
FBgn0027601	pdgy	66.0087	45.1783	70.0012	57.8329	67.827	65.9458
FBgn0262338	mir-2499	0	0	289.69	0	82.0196	0
FBgn0022774	Oat	92.6099	65.642	64.6136	38.238	59.8832	50.1634
FBgn0004603	Src42A	69.021	66.0078	67.2012	63.4683	53.0909	50.3743
FBgn0034051	Mlf	78.9961	102.576	65.1621	41.8064	37.855	41.3447
FBgn0052369	CG32369	33.4162	28.9429	38.2075	96.322	88.4011	82.0765
FBgn0000117	arm	71.2711	63.0869	54.5449	52.746	67.8185	57.6309
FBgn0250785	vari	80.9359	73.0193	83.2545	41.0453	44.3792	44.009
FBgn0032640	Sgt	62.8246	72.2426	51.624	64.953	69.0759	45.7879
FBgn0041180	Tep4	87.9182	75.9138	66.3744	35.2545	47.146	53.8516
FBgn0035830	CG8209	64.6494	58.5126	59.3915	59.808	61.6306	62.3933
FBgn0015283	Rpn10	68.0919	57.0511	44.4777	64.9189	76.4466	55.1547
FBgn0011227	ox	42.0721	179.223	22.8451	27.4214	60.3691	33.9749
FBgn0001961	Arpc1	33.6149	45.0839	23.2711	75.7801	91.3048	96.821
FBgn0033476	oys	52.844	42.9334	63.553	64.6229	69.7756	70.2957
FBgn0260748	CG5004	74.0752	51.5939	74.973	49.9997	41.4317	71.9511
FBgn0011586	e(r)	51.3259	72.898	39.437	50.6852	67.6316	81.9052
FBgn0038250	CG3505	53.4914	38.9517	42.8239	88.697	82.4127	57.1107
FBgn0262737	mub	95.0331	80.4529	102.356	22.209	34.4085	28.3737
FBgn0037702	CG8176	71.8882	63.9918	70.6255	48.696	56.3325	51.2209
FBgn0039487	gb	91.1494	73.6731	76.3796	35.7327	47.0084	38.7559
FBgn0082959	snoRNA:Psi28S-3405b	0	0	143.907	56.6786	101.861	60.1923
FBgn0036030	CG6767	55.5119	58.9123	57.8301	62.6985	69.4876	58.1491
FBgn0260939	Sgt1	63.9329	50.9713	61.8942	74.883	59.6399	50.919
FBgn0039930	CG11077	65.2595	62.3531	62.9726	57.1033	58.1619	56.2594
FBgn0262377	mir-2a-1	0	0	362.089	0	0	0
FBgn0050389	CG30389	70.308	62.7366	65.905	55.1737	58.0428	49.6095
FBgn0031738	CG9171	62.0338	61.1064	102.114	54.985	38.5829	42.887
FBgn0036341	Syx13	82.9488	63.3364	64.363	39.0079	53.2455	57.7785
FBgn0263911	CoVIII	69.7302	81.3498	28.1457	47.6458	56.2016	76.8314
FBgn0011710	2001-09-01	67.0091	58.1131	54.6512	57.9795	62.2662	59.764
FBgn0036518	RhoGAP71E	53.2868	41.2198	44.2989	53.1538	56.8919	110.257
FBgn0034126	CG4398	99.7842	64.9604	70.6265	45.1643	45.7849	32.597
FBgn0031684	CG8680	60.3207	83.1585	45.0501	42.3451	58.0227	69.461
FBgn0000567	Eip74EF	60.2862	97.3293	61.8978	34.813	50.7919	52.8473
FBgn0031971	Sirup	20.0246	20.6044	36.7697	66.4692	109.064	104.425
FBgn0035469	CG14977	66.3713	90.3528	54.0415	33.8958	51.6713	60.7715
FBgn0031213	galectin	52.9716	52.2931	52.0474	71.5526	73.0249	55.2012
FBgn0036551	CG17029	27.2059	32.491	22.5903	77.4692	95.2864	101.856
FBgn0041094	scyl	34.1968	59.5076	32.3134	63.6083	80.1491	86.8054
FBgn0031092	CG9577	67.6618	40.7972	54.2783	55.2275	75.2745	63.0792
FBgn0038043	CG17202	67.5529	57.6855	54.6226	46.3365	64.835	65.0262
FBgn0259238	CG42336	58.1957	95.3922	47.5618	36.3561	49.5511	68.8558
FBgn0044826	Pak3	50.7026	53.9129	54.7249	60.759	54.5583	80.4839
FBgn0038809	CG16953	62.6998	69.4417	54.6234	47.1559	60.411	60.7966
FBgn0016701	Rab4	64.9831	30.3555	60.9588	64.5465	73.0335	60.7703
FBgn0029971	CG18624	53.7309	68.1629	46.7103	51.8614	62.5329	71.5287
FBgn0260960	Baldspot	51.5528	50.0486	53.4286	73.3867	47.6875	77.8881
FBgn0262317	mir-966	0	0	0	0	0	353.704
FBgn0082972	snoRNA:Psi28S-3316a	118.08	0	44.5259	140.294	50.4263	0
FBgn0035906	GstO2	57.4479	53.0938	59.2821	59.2054	66.655	57.428
FBgn0000568	Eip75B	51.5095	85.6079	56.0252	45.2106	54.8973	59.8066
FBgn0000578	ena	68.9468	94.7853	54.622	37.755	46.3819	50.539
FBgn0025806	Rap2l	63.2191	29.6855	64.7054	72.9833	57.8526	64.5747
FBgn0040068	Vav	91.6236	98.0442	116.069	16.6982	15.571	14.7012
FBgn0262743	Fs(2)Ket	55.0588	59.0113	51.7346	64.9237	62.4187	59.5327
FBgn0039977	CG17454	56.6761	60.4885	66.9422	52.1107	55.7085	59.989
FBgn0260794	ctrip	65.8283	58.5548	56.8828	50.8178	62.0254	56.6033
FBgn0035023	ITP	66.8404	103.282	60.3128	37.2253	46.7391	35.899
FBgn0050456	CG30456	84.9263	47.1257	68.0021	50.7974	51.2379	47.9961
FBgn0002781	mod(mdg4)	62.8425	50.0309	52.3217	61.7052	68.6302	54.5128
FBgn0039909	CG1970	56.5013	44.9157	53.5117	68.6426	67.2119	58.9496
FBgn0039209	CG13624	47.0415	41.761	65.8822	61.732	61.6653	70.8138
FBgn0014029	2002-09-01	72.3345	55.4453	59.4111	48.4639	61.0308	51.7322
FBgn0032001	CG8360	69.5727	82.2564	61.7112	49.7109	50.8901	34.0028
FBgn0036237	viaf	51.9301	39.6446	40.4272	67.1729	63.1325	85.0762
FBgn0011573	Cdc37	56.3981	63.8783	46.0689	52.2272	63.5793	64.8883
FBgn0022959	yps	60.6133	61.2422	52.0008	56.3466	52.9508	63.4369
FBgn0020496	CtBP	60.7921	42.2004	59.3834	64.8827	63.4899	55.8226
FBgn0030994	HP1D3csd	99.7815	104.181	47.7086	26.1237	30.079	38.6759
FBgn0085229	CG34200	49.6625	127.752	39.0821	34.4503	62.7033	32.6938
FBgn0086686	l(3)L1231	66.942	51.9063	54.305	51.2182	57.196	63.8066
FBgn0038453	CG10326	61.7361	48.5398	61.5633	60.0613	56.917	56.4175
FBgn0261789	SmD2	48.6003	80.9985	38.7176	49.0296	57.5875	69.9601
FBgn0036300	CG10688	62.1123	59.0607	48.0977	56.7599	67.0235	51.7817
FBgn0264607	CaMKII	50.0832	49.9959	49.2136	73.788	60.9366	60.2141
FBgn0051673	CG31673	64.2754	71.7039	51.2488	58.0377	53.2343	45.3295
FBgn0260002	snoRNA:Me28S-U2134b	0	0	343.31	0	0	0
FBgn0063391	snoRNA:U14:30Eb	0	0	280.051	63.0283	0	0
FBgn0026199	myo	49.0607	30.1184	55.9429	79.3329	59.6573	68.8765
FBgn0051716	Cnot4	56.1476	59.7866	54.3052	59.2258	66.7892	46.272
FBgn0026090	CG14812	62.4516	69.8128	56.2144	47.0024	46.2826	60.4347
FBgn0003053	peb	35.2857	51.1389	47.0828	68.9209	69.0349	70.6135
FBgn0004889	tws	52.4997	57.2037	49.8448	59.6517	58.5875	64.2096
FBgn0014868	Ost48	69.4704	52.3941	57.8041	54.1626	59.0741	48.9335
FBgn0039890	CG2316	59.0779	47.5919	75.7952	60.9461	49.2824	48.7413
FBgn0051144	CR31144	178.963	0	162.469	0	0	0
FBgn0032799	CG10166	51.1634	56.5057	60.1935	56.6202	69.0442	47.3418
FBgn0012034	AcCoAS	101.248	63.0811	62.8103	28.9766	45.1582	39.4855
FBgn0014455	Ahcy13	65.3449	47.1976	54.1036	54.1214	67.9414	51.9643
FBgn0032603	CG17928	73.2475	88.4163	59.1167	37.2346	50.6753	31.9103
FBgn0015806	S6k	55.3253	49.0158	61.3504	58.8552	56.6453	59.3538
FBgn0040765	luna	67.7966	69.9477	62.4915	37.9358	45.8891	54.7874
FBgn0026088	CG14818	63.6435	71.346	41.7603	42.9614	57.7914	60.8621
FBgn0015777	nrv2	70.7073	82.7667	63.9935	40.8278	43.1826	36.4294
FBgn0023212	EloB	54.0442	60.026	39.434	50.4021	58.3242	75.3313
FBgn0039936	CG11148	55.9752	54.5192	54.7388	63.6903	58.5807	49.9627
FBgn0028690	Rpn5	53.8385	44.609	49.3989	63.8669	66.309	59.1622
FBgn0040493	grsm	62.5558	94.9005	58.9285	37.9594	47.5578	34.6952
FBgn0034432	CG7461	61.476	33.8348	60.2139	70.7826	62.3695	47.735
FBgn0052641	CG32641	65.6772	44.2687	56.4282	50.9401	55.7402	61.8905
FBgn0022344	CG10340	62.2905	41.8433	45.131	57.7113	59.0107	68.6437
FBgn0030605	CG5548	56.0339	79.8117	35.9982	36.9863	58.9372	66.7747
FBgn0029975	CG1444	51.7122	77.6307	47.7307	65.1087	56.5829	35.3841
FBgn0031830	CoVb	61.1709	53.9506	43.5541	48.7535	61.9817	64.2404
FBgn0262319	mir-1000	164.589	0	0	27.936	140.576	0
FBgn0001220	Hsc70-5	46.2833	64.4321	38.0684	67.842	63.4127	52.9216
FBgn0085442	NKAIN	55.303	43.0898	48.0908	51.6952	64.1828	70.5623
FBgn0039006	Cyp6d4	61.7071	49.8176	63.3198	56.5539	57.0193	44.015
FBgn0039613	CG14527	59.6458	56.0646	36.685	78.9712	60.6559	40.2538
FBgn0024183	vig	48.1496	51.9721	42.7834	64.6439	65.8812	58.7807
FBgn0262579	Ect4	66.6263	65.5553	65.583	37.6087	52.8396	43.9344
FBgn0034645	CG10320	44.6081	93.2544	35.2088	40.4072	55.7926	61.5172
FBgn0003890	betaTub97EF	47.5417	47.9456	41.1428	59.6941	69.2434	65.0448
FBgn0032124	CG17855	54.9991	44.9406	50.7076	57.5388	58.6286	63.5399
FBgn0036616	CG45057	76.3853	85.5432	53.7024	24.2753	43.4804	46.6484
FBgn0034258	eIF3-S8	55.9334	54.4521	46.5332	50.8458	77.6102	43.6703
FBgn0053995	CG33995	49.7634	51.0055	70.7176	55.1173	58.6379	43.3122
FBgn0002525	Lam	55.6294	60.7255	52.5374	50.8948	51.8446	56.4645
FBgn0019948	Phm	51.1254	53.8601	40.8	58.4325	59.4429	63.5571
FBgn0000278	CecB	0.982116	0	0	27.6717	10.066	287.498
FBgn0035046	NDUFA8	64.5221	55.3771	41.5487	45.365	65.9924	53.3645
FBgn0010246	Myo61F	55.2558	47.4865	44.8864	59.0813	62.1984	56.6111
FBgn0038037	Cyp9f2	47.3385	46.4262	32.1115	63.9297	79.1611	56.3224
FBgn0033212	CG1399	55.1869	44.2718	67.4842	44.7124	47.7515	65.8584
FBgn0262975	cnc	43.9631	39.0176	42.9899	63.3587	65.9137	69.7646
FBgn0034914	CG5554	71.2532	62.7529	44.9173	40.7133	52.2633	52.5024
FBgn0262442	mir-2501	0	0	0	324.3	0	0
FBgn0250791	alphaSnap	55.8244	54.5194	55.9189	55.0326	53.8114	48.6714
FBgn0034420	CG10737	54.3977	38.3973	53.3556	63.4085	60.1742	54.0442
FBgn0263352	Unr	41.7185	65.859	53.3913	50.3087	53.3174	59.1804
FBgn0032880	CG9318	54.3256	55.7259	55.8112	54.3258	51.9304	51.3573
FBgn0014467	CrebB	52.0885	69.3829	42.1352	46.6603	51.0991	61.8605
FBgn0028984	Spn88Ea	45.0557	32.4125	45.9179	55.4445	66.1175	78.1856
FBgn0032919	CG9253	59.4891	54.8942	43.6298	63.6403	62.5801	38.5641
FBgn0050414	CG30414	61.7645	59.288	46.7179	57.9599	55.0641	41.9551
FBgn0030328	Amun	35.1506	75.0892	39.5983	42.6069	63.1771	66.9902
FBgn0025839	CG3621	54.629	84.6511	53.9514	46.1408	40.5487	42.6709
FBgn0013746	alien	46.1386	32.645	49.2523	67.4529	67.2901	59.1962
FBgn0036318	Wbp2	53.6055	36.9366	48.4445	64.1829	59.2271	59.3568
FBgn0262739	AGO1	46.9858	62.5745	50.3122	49.0745	53.3736	58.5954
FBgn0028687	Rpt1	59.8815	39.869	45.738	60.3591	65.5336	49.4698
FBgn0039208	Esyt2	54.4849	53.8432	39.9219	61.5448	61.2098	49.6396
FBgn0050011	gem	57.3439	56.6506	54.2237	50.7866	51.8723	49.4327
FBgn0035087	CG2765	58.5764	73.2863	46.9275	48.0823	45.2716	48.0935
FBgn0036058	CG6707	70.3657	44.6959	62.7517	42.6655	47.1213	52.3956
FBgn0086060	snoRNA:Me28S-U1554	146.695	0	0	49.7977	0	123.398
FBgn0083032	snoRNA:Psi18S-525g	111.805	0	84.3191	75.9075	47.7464	0
FBgn0032015	Ostgamma	66.214	56.7763	49.2125	59.7441	45.7347	41.6527
FBgn0035473	mge	52.6775	72.7391	41.5778	50.7265	49.6207	51.8872
FBgn0026533	Dek	44.9797	54.756	41.1098	60.5396	67.9317	49.5203
FBgn0044510	mRpS5	46.8281	46.0401	67.1652	65.5789	44.2712	48.8301
FBgn0264448	CR43866	0	100.261	131.689	34.1817	52.4404	0
FBgn0033886	Rpn13	57.9213	53.6968	48.3567	50.0501	63.7743	44.7669
FBgn0033391	CG8026	43.7472	31.466	38.4017	66.1148	64.7144	74.1187
FBgn0034068	casp	70.0048	54.3293	59.9157	40.7716	47.5134	45.9362
FBgn0003963	ush	58.4797	74.9696	56.0917	35.9557	48.472	44.4098
FBgn0260799	p120ctn	59.2617	53.5649	62.348	55.685	47.092	40.2096
FBgn0003377	Sgs7	122.606	0	22.4915	0	59.4346	112.89
FBgn0053459	CG33459	49.7694	59.8906	39.0188	60.9937	62.2014	45.4134
FBgn0032404	RpL7-like	47.5403	46.8789	32.2679	62.4013	68.5763	59.3191
FBgn0039304	CG10425	81.4895	37.1625	62.5784	43.3739	47.0121	45.0498
FBgn0035236	CG12004	59.614	30.0964	39.2448	52.3434	60.3909	74.77
FBgn0003378	Sgs8	128.519	0	44.1437	0.431956	66.2957	77.0674
FBgn0047178	CG32147	64.9459	53.4614	61.3314	40.2595	51.8529	44.1804
FBgn0027280	l(1)G0193	64.6357	48.3384	52.4654	43.4448	58.7718	48.3149
FBgn0037843	CG4511	61.3937	53.0723	61.0476	40.8839	48.6856	50.7389
FBgn0033109	coro	78.8437	47.9558	67.3717	36.2857	45.3599	39.9883
FBgn0032455	CG5792	70.667	71.2821	65.5233	36.3143	40.8737	30.9582
FBgn0029882	CG3226	47.0046	58.3675	42.0139	52.3016	61.955	53.4519
FBgn0260442	rhea	56.1433	48.3356	55.0143	46.6082	55.3688	53.5936
FBgn0001989	l(2)35Di	55.469	39.1644	47.4258	48.0564	52.7516	72.0391
FBgn0032172	CG5850	66.3603	52.9851	62.1207	39.4659	49.4507	44.003
FBgn0030350	SelG	42.0667	59.883	31.0096	46.4911	68.8871	65.4509
FBgn0243516	Vrp1	46.6248	41.3829	35.3522	44.7804	49.4688	95.7944
FBgn0038533	CG7523	56.9192	27.9577	55.3994	59.789	55.2192	57.9978
FBgn0039305	CG11858	47.8268	73.8179	41.8195	37.177	52.6894	59.4725
FBgn0037873	SdhC	62.6592	51.8496	46.264	53.1021	64.3707	34.2788
FBgn0037231	Vps24	47.5165	39.0462	41.8078	54.7381	58.0577	70.5032
FBgn0050218	tRNA:CR30218	180.145	0	90.5728	40.7686	0	0
FBgn0260798	Gprk1	48.879	30.3779	48.4084	72.7312	56.6562	53.5918
FBgn0082960	snoRNA:Psi28S-3405a	71.5562	0	35.9768	40.4847	101.861	60.1923
FBgn0262178	mir-981	0	0	278.525	31.3424	0	0
FBgn0035558	CG11357	54.2883	40.3083	52.2765	58.4881	47.3496	57.0648
FBgn0040308	Jafrac2	46.7432	70.6249	38.6229	55.3764	50.7111	47.5875
FBgn0024509	Sec13	53.1572	41.5189	52.6585	58.3038	56.9395	46.9288
FBgn0260010	rump	57.7934	57.6028	44.9378	48.7332	54.3127	45.6717
FBgn0034583	CG10527	59.8029	52.1427	51.906	49.5771	50.0026	45.5397
FBgn0263740	eIF-2gamma	55.2965	45.0197	45.5227	58.4729	56.6358	47.8994
FBgn0034647	pirk	54.6949	50.6318	11.5048	51.0908	32.8912	107.98
FBgn0030056	CG11284	27.5588	30.1388	30.1642	78.2318	64.6828	77.8866
FBgn0036816	Indy	58.4131	33.2093	49.7035	66.055	57.9816	43.0714
FBgn0003870	ttk	50.0908	52.2935	49.077	54.8678	52.0115	49.801
FBgn0040384	CG32795	31.1252	33.1559	32.8436	76.2049	68.9931	65.7068
FBgn0027081	Aats-thr	53.9998	42.6031	40.4486	62.6778	64.1088	43.7496
FBgn0033451	CG1665	74.0506	57.7743	47.5614	34.944	49.3465	43.6375
FBgn0031190	CG12576	38.1341	41.8095	36.7896	62.0823	63.6945	64.63
FBgn0039160	CG5510	72.0688	61.2052	66.3143	33.4196	44.0304	29.5865
FBgn0001316	klar	50.7169	53.9741	54.9407	45.8612	48.7429	52.3882
FBgn0040907	mRpL33	65.6325	39.8273	45.6902	38.2758	57.4943	59.4561
FBgn0259483	Mob4	57.0234	45.7782	54.2648	46.6727	52.1246	50.0899
FBgn0028479	Mtpalpha	56.5258	33.72	43.805	58.2473	63.3147	49.879
FBgn0030038	CG1440	65.6691	50.1794	49.7406	41.1024	48.0253	50.7556
FBgn0037235	CG1103	70.6993	47.7656	52.3924	41.3502	47.0633	45.7802
FBgn0005655	PCNA	33.4331	38.7316	33.0492	81.599	60.2067	57.8275
FBgn0083048	snoRNA:Psi18S-1377d	26.4893	0	39.9546	80.9296	90.4984	66.8474
FBgn0037779	CG12811	55.5002	74.818	37.6177	43.7621	53.7033	39.0036
FBgn0261403	sxc	55.5177	42.8129	49.2682	64.0214	47.5953	44.6657
FBgn0020306	dom	48.6891	46.1183	44.5354	55.0191	60.0819	49.2038
FBgn0035142	hipk	41.5058	40.4052	47.5239	48.8065	56.6079	68.708
FBgn0083027	snoRNA:Psi18S-531	70.9849	0	53.5343	72.2906	106.1	0
FBgn0261793	Trf2	42.2026	52.5694	43.9198	55.7138	54.2079	54.1174
FBgn0039994	CG17082	52.469	42.4575	56.8678	56.2905	46.0949	48.4943
FBgn0044511	mRpS21	48.3602	81.7497	52.1022	37.5236	45.5194	37.3592
FBgn0029709	CHOp24	52.3768	44.6449	50.5475	51.5321	51.9384	51.5263
FBgn0261068	LSm7	67.6605	39.3412	54.295	41.3431	50.8495	48.7545
FBgn0036298	nst	52.2396	55.6574	53.7372	52.3512	45.5583	42.6806
FBgn0019932	SamDC	41.1326	32.4482	45.4971	69.8153	56.7123	55.8547
FBgn0263112	Mitf	53.5523	48.5097	55.2266	63.8632	47.2964	32.8549
FBgn0011289	TfIIA-L	36.5101	28.6755	28.9966	62.0784	70.6938	74.1957
FBgn0032217	CG4972	56.06	51.7068	55.7819	53.6541	38.141	45.1847
FBgn0003206	Ras64B	49.829	58.4618	45.3507	48.5893	49.3108	48.8026
FBgn0040777	CG14767	59.5891	39.3099	50.0669	46.6173	55.0651	49.4459
FBgn0032208	CG5604	52.9699	42.1741	45.3795	54.6952	55.1509	49.6854
FBgn0033010	Atf6	53.7804	46.5782	60.7165	52.9373	41.033	44.9415
FBgn0033272	RagC-D	55.9993	46.7137	41.6813	55.8381	53.324	46.122
FBgn0039889	Arl4	55.8904	29.6027	54.7299	56.4271	53.119	49.8869
FBgn0033438	Mmp2	66.0196	56.4009	69.5984	25.1654	30.0561	52.2079
FBgn0035827	Srp9	55.9565	38.2737	33.1749	68.4049	52.7653	50.607
FBgn0011768	Fdh	57.8984	45.9528	51.3861	50.9338	55.0296	37.4185
FBgn0029715	CG11444	59.4844	54.1447	41.0651	52.7344	45.5298	45.6111
FBgn0082976	snoRNA:Psi28S-3305a	55.8247	0	84.2021	63.1684	47.6801	46.9591
FBgn0051999	CG31999	70.2309	50.4441	69.2042	30.537	42.5199	34.8265
FBgn0025681	CG3558	56.8753	58.6411	50.1315	47.2901	50.7342	33.8937
FBgn0035321	CG1275	66.9238	48.8577	56.2502	38.9018	47.9898	38.362
FBgn0004227	nonA	43.0584	47.4932	53.8511	51.6406	53.1452	47.8998
FBgn0086779	step	53.1494	39.1587	51.0713	48.8033	46.4464	57.9875
FBgn0039831	CG12054	56.1018	57.6639	51.0131	37.3984	48.2567	45.6082
FBgn0019957	ND42	57.6276	42.1178	47.8067	52.4161	57.0383	38.9231
FBgn0002869	MtnB	60.5736	46.2432	23.5781	70.9742	50.0673	44.3791
FBgn0031589	CG3714	50.0866	48.614	50.2244	46.1255	53.0707	47.5728
FBgn0034179	CG6805	58.5602	36.2988	67.7171	51.0275	48.7129	33.1029
FBgn0263993	CG43736	31.2292	54.7196	32.4375	54.1931	61.7566	60.9577
FBgn0020304	drongo	46.7904	39.3562	47.0649	41.8185	52.381	67.5098
FBgn0036099	CG11811	42.278	55.203	44.1986	61.1687	47.6898	44.1481
FBgn0052016	CG32016	47.533	41.1163	48.3859	59.0839	52.7807	45.0711
FBgn0033373	CG8080	67.8942	55.2384	53.5381	38.1148	47.7432	31.1202
FBgn0033000	CG14464	70.3683	61.6793	65.5176	35.0941	30.7929	29.5965
FBgn0035715	CG10103	51.7145	57.3824	39.9002	37.4458	45.0615	61.1215
FBgn0063485	Lasp	40.3868	34.7677	37.5392	64.2792	62.8029	52.6075
FBgn0039802	dj-1beta	40.965	49.8332	35.8029	46.9172	57.878	60.8674
FBgn0263485	snoRNA:Prp8-a	19.9166	117.837	15.0204	54.0878	34.0216	50.2607
FBgn0032694	MESR3	51.6536	44.9717	39.3295	54.4269	55.3027	45.3517
FBgn0031969	pes	43.4182	28.4873	50.1785	54.8866	54.8882	59.1727
FBgn0003392	shi	47.7314	39.2867	45.0046	55.3411	53.5834	49.6985
FBgn0025391	Scgdelta	42.8605	39.4517	55.3691	62.4272	42.963	47.2733
FBgn0040056	CG17698	48.33	39.4563	48.0765	62.7089	47.8204	43.876
FBgn0034451	TBCB	87.4238	58.9733	72.0397	25.1658	23.0569	23.0576
FBgn0001123	Galphas	45.4534	34.7668	48.7022	54.9058	47.3221	58.5548
FBgn0033005	CG3107	58.1566	46.3271	58.0058	52.2862	40.663	34.0939
FBgn0035978	UGP	52.9985	52.4086	39.8609	49.9931	49.6213	44.4856
FBgn0039358	CG5028	45.9541	42.2831	44.4825	52.8516	58.3988	45.2783
FBgn0031566	CG2818	46.908	27.5829	48.7896	48.5521	61.3076	56.0403
FBgn0024289	Sodh-1	10.633	3.99432	7.38262	100.15	90.2405	76.6661
FBgn0028693	Rpn12	53.2674	38.8346	39.982	40.1069	56.9237	59.8854
FBgn0033570	CG7712	44.1534	59.1221	33.6835	32.9736	48.8046	69.8698
FBgn0015513	mbc	33.5292	28.8233	35.0567	66.1711	56.0404	68.7643
FBgn0034176	ste24a	53.1174	55.0417	47.528	47.6256	41.7794	43.1671
FBgn0010113	hdc	38.7267	44.1801	32.7282	61.5206	58.357	52.5077
FBgn0250830	CG12547	49.5873	38.6562	60.4471	54.155	44.6818	40.3941
FBgn0027948	msps	50.5573	46.729	44.1021	51.6247	50.6544	43.7717
FBgn0011230	poe	42.4523	36.9802	40.4452	55.0281	59.7834	52.2567
FBgn0024555	flfl	52.4235	51.2926	47.8537	43.7564	45.7862	45.8026
FBgn0002563	Lsp1beta	73.7953	63.077	53.204	15.989	31.6211	49.1842
FBgn0031662	CG3792	59.933	40.5933	44.134	53.0892	48.259	40.7393
FBgn0011642	Zyx	46.2945	48.6507	48.7633	56.1688	44.9742	41.5749
FBgn0002576	lz	46.3277	64.4357	71.9568	38.8714	30.2645	34.273
FBgn0020620	RN-tre	40.8691	41.4004	29.2918	49.0727	55.4076	69.3786
FBgn0035675	CG6610	31.7573	108.264	29.7668	35.1012	46.0116	34.4645
FBgn0011763	Dp	50.2237	40.1313	44.2135	56.6931	49.504	44.4634
FBgn0024238	Fim	45.8961	50.6509	52.4593	30.1537	35.0642	70.873
FBgn0036667	CG9669	50.5523	57.3666	32.9058	38.1147	57.22	48.937
FBgn0085468	CG34439	52.1698	69.4494	21.5679	37.2026	58.8873	45.1839
FBgn0038369	Arpc3A	51.2226	54.1964	48.8514	46.5487	42.3594	41.2791
FBgn0260936	scny	44.3101	44.2828	46.4869	48.7516	54.1994	46.2107
FBgn0260944	Rbp1	53.5251	46.6592	38.3428	48.428	50.8253	46.2465
FBgn0030520	Pdcd4	33.5775	30.5071	34.1007	55.4447	71.7015	58.6697
FBgn0032643	CG6453	54.4879	55.9887	51.5972	44.5041	46.333	30.7111
FBgn0051955	CG31955	34.4651	11.0547	31.5858	55.0433	62.604	88.8118
FBgn0063376	snoRNA:U76:54Eb	283.429	0	0	0	0	0
FBgn0045063	fdl	48.3831	43.7063	40.3769	56.9337	50.7918	42.8647
FBgn0036509	CG7739	51.1207	48.9854	53.5827	49.708	41.689	37.9002
FBgn0035909	ergic53	50.9012	51.7759	49.0021	44.5042	42.5719	43.9918
FBgn0041191	Rheb	50.0897	27.123	39.4298	51.4133	51.5567	63.1292
FBgn0065064	snoRNA:Psi28S-291	24.7999	58.6916	0	43.7771	67.7813	87.6177
FBgn0027492	wdb	42.7903	49.155	42.4312	42.4178	52.7085	53.1508
FBgn0013276	Hsp70Ab	0	0	0	148.832	133.782	0
FBgn0026262	bip2	47.2847	46.6726	51.5835	48.186	45.0628	43.7958
FBgn0030685	Graf	37.5597	39.8356	44.285	61.7636	47.6578	51.1605
FBgn0020279	lig	47.9983	57.8419	40.3259	41.4038	48.0268	46.6117
FBgn0030329	prtp	52.8974	39.3138	48.5133	54.0555	43.4717	43.9371
FBgn0005640	Eip63E	46.2274	41.8782	63.9049	47.6105	42.0393	40.1714
FBgn0013275	Hsp70Aa	0	0	0	148.41	133.353	0
FBgn0024188	san	37.1263	47.0696	24.9994	49.8496	58.3232	63.5757
FBgn0050000	GstT1	50.4904	35.8473	41.1243	55.3613	55.4144	42.6843
FBgn0035603	CG10635	59.9103	48.6515	54.0415	37.0859	45.6514	35.5736
FBgn0036752	Adgf-A	56.2961	46.7242	60.8293	40.5572	40.2603	36.0459
FBgn0039492	CG6051	60.806	41.3838	46.4202	36.2016	46.1059	49.6588
FBgn0010602	lwr	44.6119	44.5893	37.4555	51.7528	54.3572	47.2111
FBgn0038924	CG6028	54.1656	50.7413	40.1689	36.7746	51.0821	46.7025
FBgn0028692	Rpn2	48.0263	45.3152	33.6157	41.9622	50.6175	60.0443
FBgn0038504	Sur-8	60.6211	44.4006	74.09	29.0649	33.4871	37.7534
FBgn0264694	mgr	55.6105	25.0683	48.7297	52.5882	46.5925	50.7885
FBgn0034061	CG8386	47.3565	32.0212	40.1364	49.6055	52.0037	58.0463
FBgn0040010	CG17493	46.207	30.4557	63.0243	55.0536	39.381	44.9316
FBgn0024921	Trn	43.6209	37.9399	48.0978	52.0879	47.9726	49.2847
FBgn0040754	CG17059	48.9591	64.3706	39.6583	37.5487	44.9137	43.4718
FBgn0030740	CG9917	43.729	41.9614	47.5242	61.2035	47.8959	36.426
FBgn0083038	snoRNA:Psi18S-525a	125.78	0	105.399	47.4422	0	0
FBgn0037933	Ho	48.0003	52.3493	51.0472	40.5483	52.144	34.0509
FBgn0015299	Ssb-c31a	36.5803	56.768	47.939	41.121	47.1211	48.4263
FBgn0086036	snoRNA:Me18S-A934	117.798	0	0	159.953	0	0
FBgn0035397	CG11486	34.3936	35.2107	39.3668	53.6247	61.5287	53.4813
FBgn0000046	Act87E	73.428	53.4356	0	46.4126	52.6807	51.637
FBgn0031822	CG9548	60.0996	43.8988	25.7401	36.5216	51.3313	59.9171
FBgn0036929	CG7668	50.7452	34.4818	52.5512	49.1894	47.4526	42.5687
FBgn0036199	Bmcp	43.5203	50.1809	45.8566	44.1134	46.73	46.4539
FBgn0028427	Ilk	48.8092	53.158	44.1094	40.0564	44.0826	46.2793
FBgn0025352	Thiolase	55.2573	17.0277	41.8902	51.5843	59.8547	50.8395
FBgn0025394	inc	40.7068	44.0001	46.935	40.1712	47.1372	56.9604
FBgn0038271	CG3731	45.9633	45.4575	38.7699	42.2673	57.8127	45.4639
FBgn0263766	CR43683	66.729	58.886	54.2483	41.081	54.0955	0
FBgn0047038	CG6463	45.6302	89.9907	37.4716	26.8491	36.3748	38.3836
FBgn0035829	HP4	41.9842	53.7316	26.0265	50.9427	48.0915	53.8578
FBgn0016926	Pino	46.3771	45.4248	40.9202	39.8384	51.19	50.7724
FBgn0028336	l(1)G0255	49.785	47.4652	44.9845	45.8216	47.93	38.4026
FBgn0263479	snoRNA:gp210-a	0	242.628	0	13.921	17.5128	0
FBgn0034315	CG5721	56.229	30.4745	50.4986	51.3864	52.5469	32.8567
FBgn0037313	CG1161	54.126	56.5908	34.4132	44.5461	46.721	37.5835
FBgn0023477	Tal	47.6841	46.8039	32.4815	54.305	58.1817	34.3811
FBgn0053094	Synd	44.4991	36.1586	43.4979	43.3078	52.9323	53.0154
FBgn0038516	P5cr-2	80.6295	51.4982	67.6365	21.5088	37.1447	14.9309
FBgn0260745	mfas	52.67	51.3312	39.0837	41.6431	51.4572	36.85
FBgn0015737	Hmu	58.4466	56.0758	49.6145	34.4135	40.1578	34.2355
FBgn0261548	CG42666	52.5771	50.0366	54.9701	23.9625	35.1656	55.8996
FBgn0262954	Rpb12	31.7202	109.476	39.8704	24.2277	33.8654	33.3533
FBgn0000541	E(bx)	36.8291	46.8374	40.6106	55.0693	47.1416	45.853
FBgn0063384	snoRNA:U29:54Eb	146.62	0	0	0	125.229	0
FBgn0026370	SRPK	42.4687	45.1614	43.1242	45.8151	48.6543	46.5899
FBgn0061492	loj	53.5055	37.5992	48.3384	44.9585	44.7856	42.4859
FBgn0019925	Surf4	43.5463	38.2023	46.8929	49.3894	48.9792	44.4394
FBgn0031663	CG8891	51.2033	33.4285	39.4147	38.8392	47.9555	60.5973
FBgn0004647	N	24.8886	36.2797	29.8929	61.7261	61.6041	56.992
FBgn0014865	Mtk	24.2641	0	20.3323	32.9472	36.8427	156.482
FBgn0263102	psq	44.427	51.707	43.373	42.1156	46.9811	41.6656
FBgn0015509	lin19	50.0134	49.3649	41.0015	47.9906	46.416	35.2208
FBgn0035181	CG9205	40.6565	35.2621	34.2117	36.9728	57.1501	65.6265
FBgn0010808	l(3)03670	43.675	73.8297	41.7353	35.0854	45.1806	30.1213
FBgn0015393	hoip	44.5028	64.3626	26.1041	44.6499	46.0343	43.6744
FBgn0025720	Ate1	52.3504	48.7204	57.2493	46.9487	37.0474	26.9455
FBgn0082953	snoRNA:Psi28S-612	21.0175	0	63.4026	42.8082	35.9022	106.078
FBgn0261437	CSN8	44.6434	51.2881	47.0705	44.7289	42.9427	37.1889
FBgn0051694	CG31694	37.0912	31.6931	39.5415	54.1667	56.4967	48.1323
FBgn0032213	CG5390	42.6919	33.4162	35.5792	50.1313	52.2121	52.8199
FBgn0037391	CG2017	26.1661	18.8822	19.7286	48.1075	84.7047	69.2325
FBgn0031418	CG3609	40.326	44.8937	40.2065	42.4116	50.0753	47.8712
FBgn0262115	CG17683	56.5766	29.6785	39.4515	54.2029	43.7406	42.0218
FBgn0010774	Ref1	51.3039	39.1002	34.6257	42.9198	45.4528	52.2264
FBgn0013278	Hsp70Bb	17.4022	32.2356	29.3126	92.4623	59.0823	35.0993
FBgn0052479	CG32479	45.9765	50.3138	57.1503	40.1015	37.2612	34.3812
FBgn0261641	CG42724	44.329	48.7087	35.4985	37.8088	49.6395	49.1488
FBgn0086669	snoRNA:Psi18S-841a	107.738	0	32.5009	87.776	36.8079	0
FBgn0000409	Cyt-c-p	40.9882	21.4608	33.3738	56.5181	47.4004	64.991
FBgn0262937	Rabex-5	54.4856	43.6366	44.2199	36.0217	39.9221	46.0653
FBgn0044871	Gos28	37.2475	55.0939	37.308	39.0192	43.4947	52.1387
FBgn0027359	Tim8	60.641	36.1365	30.2695	46.0581	49.1854	41.8359
FBgn0033017	CG10465	39.4961	36.4768	50.5645	58.2737	42.7843	36.465
FBgn0263470	snoRNA:Tudor-SN-a	16.1525	106.185	2.70703	17.6681	30.6576	90.5819
FBgn0065046	snoRNA:U3:9B	53.8894	0	37.5152	77.3959	63.73	31.3831
FBgn0013303	Nca	44.7084	37.3199	36.7045	48.7534	52.746	42.7666
FBgn0033081	geminin	44.318	27.125	49.1742	44.355	59.3888	38.5653
FBgn0038832	CG15695	36.9378	31.8904	28.455	69.5569	56.5981	39.4063
FBgn0039303	CG11857	48.5798	47.0464	45.5742	39.5031	37.5669	44.3685
FBgn0037215	CG12582	46.457	40.0961	46.5976	47.0761	51.3841	30.9155
FBgn0011745	Arp1	54.0484	37.1835	48.1079	34.935	45.0894	42.4251
FBgn0002736	mago	45.0529	39.3926	41.844	53.3402	47.9577	34.1642
FBgn0086370	sra	11.358	4.11428	11.0132	59.8019	84.9326	90.3752
FBgn0015754	Lis-1	41.3872	31.2366	43.3208	51.8924	47.4085	46.182
FBgn0037442	CG10277	45.3581	48.9781	43.993	39.4506	44.8112	38.7927
FBgn0086758	chinmo	24.6505	39.1578	28.7276	57.2073	49.5362	61.9103
FBgn0033232	CG12159	46.8351	36.082	46.2621	42.4234	45.286	44.0629
FBgn0086768	Pcmt	48.8421	47.6332	34.4063	41.9607	44.4667	43.5944
FBgn0031993	Piezo	30.869	31.0299	30.6138	67.6312	57.1096	43.4827
FBgn0086024	snoRNA:Me28S-A2589b	0	0	89.9335	20.2404	0	150.466
FBgn0033368	CG13743	87.6959	81.3886	78.9199	3.29383	5.14027	4.18428
FBgn0011824	CG4038	34.1037	30.8054	29.0575	52.4942	60.7021	52.5575
FBgn0010438	mtSSB	40.9291	38.7426	33.5645	37.7699	55.3231	52.3309
FBgn0260484	HIP	45.4502	42.7952	49.5021	37.2709	38.5426	44.9524
FBgn0034248	CG14483	43.4154	52.1747	22.8015	39.343	50.0324	50.6385
FBgn0028695	Rpn1	47.727	33.3681	36.7915	44.369	51.4817	44.6543
FBgn0003449	snf	51.6473	41.4975	43.7593	35.7142	46.2906	39.4224
FBgn0037842	CG6567	24.9933	23.1655	24.5087	69.7133	50.0508	65.8716
FBgn0263916	Ent2	42.7605	49.2107	46.1612	49.1941	42.0777	28.7937
FBgn0043364	cbt	43.5325	55.5577	26.6124	36.6359	53.6502	41.8868
FBgn0003141	pr	47.772	53.8369	36.7142	41.5462	34.5848	43.0556
FBgn0044020	Roc2	43.7219	77.6043	42.8655	27.1609	32.8619	33.1005
FBgn0051998	CG31998	46.4086	33.8448	43.7219	49.9445	45.9491	37.3383
FBgn0033934	CG17385	36.1942	38.2827	30.8038	43.2436	53.0195	55.6195
FBgn0004167	kst	35.5468	27.2942	41.6055	58.2713	45.3709	48.9909
FBgn0034390	CG15093	15.6055	18.2357	15.4018	81.9113	60.2709	65.6362
FBgn0035334	CG8993	58.5299	62.9625	31.3731	31.5274	37.1831	35.4001
FBgn0262125	Sec23	38.3319	50.576	29.0725	45.6431	49.419	43.3569
FBgn0029148	NHP2	32.7188	61.0567	33.1264	48.1954	41.8403	39.1223
FBgn0259993	CR42491	37.6031	36.5372	29.2658	31.8301	44.8947	75.8823
FBgn0263077	CG43340	44.038	58.845	55.0362	30.819	34.4791	32.7758
FBgn0034400	CG15099	57.4821	42.9684	45.9128	33.1251	37.1729	39.1032
FBgn0033548	CG7637	49.9771	0	5.19875	67.2768	89.787	43.4898
FBgn0026192	par-6	41.3194	39.8453	46.8747	43.2464	34.8118	49.5692
FBgn0264493	rdx	44.7066	45.8901	40.4579	38.7716	40.7579	44.9996
FBgn0022063	Inr-a	42.5321	29.7633	51.2577	45.2877	46.7183	40.0055
FBgn0035110	thoc7	40.4822	42.5287	31.1524	41.1537	52.2318	47.951
FBgn0030893	RhoGAP16F	49.8037	32.2452	30.4743	49.993	52.4266	40.5441
FBgn0044047	Ilp6	89.462	62.2915	73.2162	8.36382	10.622	11.2613
FBgn0052243	CG32243	57.1097	47.7992	51.264	38.6316	27.3631	33.0422
FBgn0002521	pho	33.973	35.3298	51.3744	54.1118	40.8966	39.3451
FBgn0000455	Dip-C	49.8073	39.7484	51.3651	33.4618	51.1477	28.9384
FBgn0035251	CG7967	42.6917	40.4138	40.6393	37.4869	46.6729	46.4459
FBgn0082997	snoRNA:Psi28S-1232	23.2469	0	175.32	15.783	39.7105	0
FBgn0040297	Nhe2	66.8405	44.1879	56.1813	31.349	27.3533	27.9372
FBgn0051536	Cdep	58.7575	47.501	47.7733	35.1494	35.2773	29.1515
FBgn0043884	mask	45.1176	38.7096	40.9551	41.1154	46.1372	41.4945
FBgn0037199	CG11137	46.2117	21.4441	44.4183	43.5244	46.4348	51.4492
FBgn0029969	CG10932	40.6882	33.2045	33.3897	58.0536	49.931	38.1605
FBgn0030357	Sclp	33.3022	41.712	36.3644	43.3653	49.3363	49.108
FBgn0083008	snoRNA:Psi28S-1135e	45.4263	0	0	61.6825	54.3183	91.709
FBgn0025693	ZnT41F	47.415	37.7629	52.2157	37.3268	39.8418	38.5668
FBgn0036621	roq	35.6269	42.5675	45.0527	43.5888	39.0642	47.1117
FBgn0260749	Utx	53.3852	46.4695	42.9094	29.7906	38.4709	41.9708
FBgn0026196	nop5	34.9128	35.2847	33.3576	55.5046	54.5446	39.1925
FBgn0039790	CG2246	45.2674	37.8554	39.9502	38.2501	47.9577	43.4752
FBgn0003396	shn	35.8075	29.394	33.9603	46.5547	47.1953	59.5307
FBgn0025117	und	43.2191	39.2235	32.8828	44.317	54.4449	38.2858
FBgn0020386	Pdk1	35.592	28.5144	40.3357	57.7169	42.7549	47.2146
FBgn0042174	CR18854	45.189	38.9259	28.21	39.5845	45.3497	54.8341
FBgn0037358	elm	40.6228	39.6446	41.3747	45.4928	39.8826	44.916
FBgn0032138	CG4364	36.2777	29.6052	30.1896	41.05	63.4835	51.2991
FBgn0025615	Torsin	41.6278	55.5364	38.1655	38.2373	37.9945	40.1664
FBgn0052218	CR32218	36.5834	34.0478	51.1499	40.675	40.9007	48.2349
FBgn0036505	CG7945	38.3099	39.8245	36.72	43.7183	45.5075	47.227
FBgn0032684	CG10178	50.2089	41.7472	51.113	30.8139	39.631	37.6119
FBgn0020309	crol	44.9507	39.7308	44.6485	39.7601	41.1243	40.8761
FBgn0250906	Pgk	46.5891	30.524	35.2503	44.5587	51.5831	42.5092
FBgn0035147	Gale	65.8897	49.1455	53.5981	28.8135	35.3403	18.1483
FBgn0025456	CREG	35.3939	27.9196	27.4661	34.0607	60.0747	65.9476
FBgn0042134	Capr	46.505	35.071	46.4923	42.5494	40.7327	39.4368
FBgn0036059	nudE	32.4872	56.3804	34.3816	44.5161	48.6664	34.2231
FBgn0262260	mir-2282	0	0	0	86.7349	163.671	0
FBgn0029676	HIP-R	41.605	41.3554	47.862	36.3449	36.8629	45.3019
FBgn0031143	CG1532	62.2083	47.0449	41.2714	28.6595	33.757	36.0007
FBgn0026189	prominin-like	41.5478	47.2509	38.3266	41.2893	41.0913	39.3598
FBgn0032785	CG10026	58.5202	85.9131	50.1109	9.73866	20.7343	23.6187
FBgn0037552	CG7800	53.9337	36.5556	54.5568	36.6172	31.1131	35.7317
FBgn0004179	Csp	35.3148	29.1155	33.7004	51.7957	42.1778	56.3204
FBgn0038320	Sra-1	49.3901	36.8948	44.5753	42.322	44.8859	30.333
FBgn0082970	snoRNA:Psi28S-3316c	28.7216	0	43.3217	77.9998	98.125	0
FBgn0031474	CG2991	31.9782	30.386	24.1934	58.0961	54.7726	48.6942
FBgn0033340	CG13751	43.4615	67.6686	31.052	29.119	36.1438	40.4076
FBgn0026401	Nipped-B	38.2175	35.9095	43.0033	54.8166	38.2335	37.6226
FBgn0038318	CG6236	55.9495	34.3856	43.1467	38.3492	44.676	31.1668
FBgn0030519	CG11151	25.1102	42.3651	19.8219	44.7752	62.041	53.4224
FBgn0039381	SppL	53.16	40.7523	49.0166	30.057	36.5858	37.8913
FBgn0030239	CG17333	42.8358	51.4224	34.6462	42.7807	46.6607	28.983
FBgn0015791	Rab14	49.2156	33.8643	43.0818	32.7579	40.0502	48.1514
FBgn0034057	CG8314	46.9686	35.2877	42.1691	37.9624	41.8672	42.8019
FBgn0033377	Pmm45A	61.6664	33.7434	38.8451	35.9077	38.1321	38.6799
FBgn0035285	CG12025	23.9454	33.036	27.5336	53.1095	52.0927	56.9051
FBgn0015321	UbcD4	40.0371	34.027	37.7015	47.6067	52.144	34.6091
FBgn0027929	NimB1	46.9466	46.4883	29.6288	46.784	43.9138	32.1034
FBgn0005648	Pabp2	39.1122	45.5201	39.3555	42.7749	35.738	43.245
FBgn0041585	olf186-F	56.8986	54.5676	46.9845	30.9799	30.3155	25.9899
FBgn0037374	jagn	44.3578	42.7778	37.4012	38.4431	40.5046	42.1771
FBgn0086443	Aats-asn	28.5489	30.5923	25.9456	60.9616	62.3508	37.1587
FBgn0046687	Tre1	61.822	43.8763	53.2224	23.9653	22.3069	40.2407
FBgn0035639	CG5537	31.7972	56.1053	26.5534	41.9048	46.7884	42.2757
FBgn0003067	Pepck	9.1016	19.6759	16.2363	57.9909	86.3332	55.8753
FBgn0053774	CG33774	47.5617	53.6	17.0807	30.7534	50.2947	45.7238
FBgn0010379	Akt1	36.4295	43.8259	31.8588	36.1133	43.3011	53.2248
FBgn0003134	Pp1alpha-96A	41.9402	40.7742	34.4512	39.403	42.4642	45.7144
FBgn0004373	fwd	41.0275	37.9214	39.2165	41.0763	40.994	44.4048
FBgn0023388	Dap160	57.4534	41.9254	42.7891	31.9174	32.333	38.1941
FBgn0045842	yuri	34.5141	18.9463	41.1357	48.0253	60.7538	41.2189
FBgn0039904	Hcf	42.7268	41.2941	36.1496	49.1843	43.6892	31.3634
FBgn0028539	CG31731	55.8728	41.0913	49.3043	34.1361	35.7586	28.1729
FBgn0029820	CG16721	29.802	30.0552	31.4147	42.3637	65.5151	45.0816
FBgn0037108	CG11306	53.3871	40.027	38.7992	43.1638	36.2819	32.5245
FBgn0037222	CG14642	48.9321	61.0447	26.6414	29.4906	42.5678	35.5051
FBgn0031260	Spp	43.5811	49.4081	30.7024	39.6876	39.6746	40.8308
FBgn0032847	Taf13	39.9571	38.9376	21.9803	41.3304	55.407	46.2652
FBgn0016930	Dyrk2	25.5124	18.0097	30.6229	57.6955	56.3534	55.6408
FBgn0034215	Mtap	33.9707	36.3368	34.4488	53.2289	46.3904	39.2311
FBgn0032923	CG9248	44.2111	44.1064	37.9977	37.0872	41.9222	38.0955
FBgn0026316	UbcD10	59.9831	14.7871	38.0746	40.4698	47.8164	41.6271
FBgn0082981	snoRNA:Psi28S-2949	49.6472	0	24.9615	56.1783	28.2693	83.5253
FBgn0263351	AP-2mu	47.6069	33.3018	39.2201	43.8597	40.5743	37.8186
FBgn0260632	dl	41.5543	47.2518	32.8541	32.0158	40.0294	48.5592
FBgn0032378	CycY	49.5473	36.2659	49.6941	36.2979	36.1382	34.2346
FBgn0086078	snoRNA:Me28S-A774b	0	0	0	0	242.078	0
FBgn0013432	bcn92	40.7054	56.4116	33.1876	30.9972	34.4534	46.2715
FBgn0005777	PpD3	36.1022	41.3207	39.669	45.5288	33.4908	45.6851
FBgn0020513	ade5	46.8056	34.973	47.7473	39.9356	42.2907	29.8656
FBgn0032196	CG5708	38.5778	41.3348	40.8317	46.6245	35.637	38.5966
FBgn0037891	CG5214	49.2131	34.7666	38.592	39.0641	42.5559	37.3813
FBgn0028523	CG5888	60.4876	38.042	54.9567	30.113	28.984	28.8462
FBgn0020278	loco	43.8223	41.1342	31.928	32.8896	42.1042	49.5155
FBgn0019947	Psn	49.1266	40.5136	34.7778	38.7155	40.3578	37.8563
FBgn0035424	CG11505	38.2948	40.5611	38.1634	39.6282	43.7343	40.8453
FBgn0030796	CG4829	39.1568	50.1979	31.045	44.0213	38.6274	37.3719
FBgn0052407	CG32407	55.7581	81.6879	62.0655	7.1205	14.9673	18.7612
FBgn0041775	tral	40.5184	40.1397	37.0488	38.0972	42.3924	42.0134
FBgn0031376	Der-1	46.1442	54.331	29.0869	32.5756	43.7257	34.1813
FBgn0028985	Spn42Da	42.6653	39.4244	29.175	34.185	40.1574	54.3152
FBgn0031988	CG8668	38.5413	45.3394	40.5685	36.1643	42.6077	36.5916
FBgn0034611	MFS16	34.5385	31.7807	30.2888	48.93	53.653	40.4113
FBgn0039580	Gfat2	48.2879	51.4859	42.3364	32.5234	41.0243	23.8979
FBgn0020416	Idgf1	45.9695	34.3553	42.3321	36.3022	26.864	53.7295
FBgn0260462	CG12163	32.247	26.7535	29.7072	40.1644	62.7166	47.5031
FBgn0036824	CG3902	35.8935	58.229	27.0696	43.4813	36.714	37.6197
FBgn0083037	snoRNA:Psi18S-525b	54.4148	0	0	46.1798	69.7139	68.6597
FBgn0036538	CG15715	39.4531	22.1248	26.6034	49.8562	49.0092	51.9064
FBgn0259938	cwo	40.5432	36.1541	46.6126	36.8092	36.7877	41.8238
FBgn0029881	pigs	31.5604	35.2047	38.4499	42.1582	40.7266	50.5501
FBgn0010222	Nmdmc	42.8694	27.1985	33.0618	45.5257	43.4231	46.4883
FBgn0024754	Flo-1	47.0604	46.8406	40.6768	32.5335	39.1994	31.8426
FBgn0030366	Usp7	36.682	40.8834	39.5837	44.2566	40.7482	35.9889
FBgn0029801	CG15771	20.9537	30.1705	16.6801	37.9285	57.3984	74.3888
FBgn0085212	CG34183	44.7786	35.8018	48.3739	41.9048	29.9763	36.6492
FBgn0021979	l(2)k09913	45.8793	53.6584	40.4379	25.0169	40.2823	32.1251
FBgn0015808	ScpX	43.8619	27.9795	33.1682	40.7757	53.8714	37.7414
FBgn0023529	CG2918	44.191	37.3153	36.9503	45.0243	41.0867	32.4721
FBgn0000032	Acph-1	42.3419	42.1481	36.8478	37.9822	40.0468	37.4165
FBgn0020497	emb	39.2059	29.2714	36.7484	46.8826	40.7412	43.9334
FBgn0010397	LamC	41.5564	36.8749	30.2446	42.3061	40.373	45.1567
FBgn0083047	snoRNA:Psi18S-1377e	51.5913	0	0	52.5403	132.193	0
FBgn0034708	Vps35	44.8004	37.1054	40.2021	42.0861	37.9893	34.0605
FBgn0011584	Trp1	39.5765	25.188	30.9236	40.6773	49.0741	50.5213
FBgn0015245	Hsp60	38.4365	45.6735	29.1048	39.4395	45.1092	38.0357
FBgn0028515	EndoGI	47.1694	28.2617	38.6363	44.5645	37.7463	39.2601
FBgn0035471	Sc2	41.8993	60.335	30.7631	34.1661	38.2479	30.2102
FBgn0036908	CG14103	36.8751	56.8072	32.2153	39.3962	39.0936	31.1185
FBgn0061198	HSPC300	44.6952	58.7645	33.7076	29.0805	19.0872	50.1295
FBgn0002973	numb	12.8374	10.0668	14.3445	67.7419	61.6162	68.8466
FBgn0000611	exd	45.2062	27.2404	47.2355	45.4528	33.1902	37.0644
FBgn0040551	CG11686	43.5987	76.8369	40.576	12.281	29.3149	32.7731
FBgn0026566	CG1307	35.3929	51.1518	32.601	32.467	44.7669	38.8628
FBgn0039756	CG9743	18.2322	10.8647	23.1476	68.3036	56.3511	58.2573
FBgn0263521	mir-4969	0	182.893	46.6258	5.24681	0	0
FBgn0004859	ci	50.1796	52.3946	50.8576	28.8395	26.9625	25.4582
FBgn0035789	mthl6	23.2748	28.3757	14.8935	63.5429	58.312	46.2764
FBgn0000239	bur	37.5041	34.7387	36.7529	42.1554	43.1278	40.1913
FBgn0262684	rudhira	25.3232	47.8135	26.9982	30.198	46.6581	57.4537
FBgn0036932	CG14184	49.3975	31.3492	47.7284	28.309	38.8323	38.7624
FBgn0262601	SmB	47.4392	37.1482	39.9861	41.3256	45.5828	22.8869
FBgn0036126	CG6272	47.6593	6.95021	49.8544	46.0852	40.7785	42.9319
FBgn0259937	Nop60B	37.6185	32.1828	31.2243	53.0067	48.4288	31.676
FBgn0004507	GlyP	39.7857	24.6042	37.2536	48.3982	46.9778	36.9753
FBgn0033062	Ars2	37.3793	43.6366	38.3139	36.3363	43.1486	35.0203
FBgn0050046	CG30046	49.3804	26.2071	44.7881	34.3333	42.0359	36.8462
FBgn0052363	tRNA:CR32363	0	0	158.895	21.4566	0	53.1691
FBgn0016081	fry	51.5843	46.1644	55.1611	27.2434	27.4794	25.6319
FBgn0085370	Pde11	30.1997	31.8069	31.3901	42.5359	49.4576	47.8518
FBgn0083123	Uhg5	41.3664	60.9447	55.3024	33.585	26.0757	15.7117
FBgn0010352	Nc73EF	37.5339	32.0564	35.2266	39.9165	39.926	48.1881
FBgn0038842	CG5630	39.3495	47.2519	31.7528	37.6681	35.2225	41.4682
FBgn0015338	CG5861	44.3641	49.1344	36.919	34.2746	34.905	33.0904
FBgn0053533	lectin-37Db	61.7583	34.245	38.6002	33.2386	28.9853	35.8374
FBgn0031681	pgant5	35.6605	36.5621	39.2884	40.602	39.3881	40.9062
FBgn0023214	edl	45.9717	52.8874	34.1887	27.3101	28.4941	43.5047
FBgn0050077	Blos1	45.2285	58.3845	36.5905	24.2864	34.4157	33.2035
FBgn0037061	CG12975	34.8681	66.9074	31.982	32.3104	34.6103	30.9161
FBgn0023215	Mnt	36.4244	48.3763	43.759	24.8608	39.6531	38.4862
FBgn0027493	AdSS	43.3071	41.1553	35.8759	36.3311	34.2098	40.4875
FBgn0035688	CG10289	29.9785	35.7551	31.8972	40.7817	47.823	44.316
FBgn0031310	CG4764	45.7156	47.5564	28.794	37.2622	40.7622	30.4263
FBgn0033463	CG1513	38.9472	36.5417	35.1648	40.0682	44.0197	35.6775
FBgn0052640	CG32640	65.4055	0	54.946	52.1346	57.6309	0
FBgn0027786	Mtch	48.4593	24.0032	48.8044	35.1961	41.1662	32.0011
FBgn0014857	His3.3A	38.986	31.1071	34.8241	37.7461	34.6139	52.3002
FBgn0037009	CG5104	41.6839	60.6452	31.9519	26.9086	32.976	35.3514
FBgn0039269	veli	39.408	48.5875	38.1806	34.6647	37.3438	31.2138
FBgn0261564	CG42678	20.5648	41.6601	24.1419	36.9096	45.0409	60.9739
FBgn0034066	CG8397	38.7038	32.9485	42.4186	39.8884	40.4295	34.431
FBgn0051184	LSm3	33.9442	54.009	29.0992	34.2785	36.961	40.5119
FBgn0031458	aph-1	43.4444	39.5446	32.0769	34.8585	44.3716	34.5005
FBgn0259749	mmy	40.3431	42.472	40.1875	37.6494	36.8347	31.2168
FBgn0003345	sd	36.9742	41.1812	35.5863	37.9987	34.1916	42.647
FBgn0038678	mRpL55	33.7939	47.6053	20.6317	31.1379	40.5464	54.8236
FBgn0031516	CG9663	41.0927	52.1871	36.6397	33.4598	35.8149	29.3257
FBgn0037834	Art1	44.1454	26.8343	30.7845	45.8812	48.8096	32.0476
FBgn0260486	Ziz	41.915	25.8147	36.0558	37.7798	45.1025	41.3934
FBgn0034804	CG3831	59.3925	46.1796	39.7567	22.0089	31.1082	29.609
FBgn0003882	tub	50.7845	65.4625	37.5343	21.2582	29.4844	23.4542
FBgn0039234	nct	48.1347	26.4728	41.0249	38.5822	36.3833	37.3694
FBgn0039135	CG13603	40.0855	30.8737	44.0049	38.7293	40.5173	33.5199
FBgn0000277	CecA2	0	0	2.93362	26.6297	13.2895	184.875
FBgn0263518	mir-4975	0	0	0	132.441	95.2076	0
FBgn0063375	snoRNA:Me28S-G3277a	227.609	0	0	0	0	0
FBgn0020653	Trxr-1	37.5371	41.5007	28.0534	44.6053	47.6029	27.9911
FBgn0046692	Stlk	46.4151	38.5672	48.8346	43.0223	28.5911	21.8056
FBgn0032775	CG17544	36.6277	28.3071	27.9519	47.4472	46.9212	39.7462
FBgn0063498	GstE2	25.871	45.2241	17.2938	54.7895	37.4134	45.9977
FBgn0050185	CG30185	34.0163	54.8885	23.3217	40.022	47.542	26.338
FBgn0033972	Ciao1	43.2659	40.108	35.4866	36.3459	38.4862	32.2018
FBgn0031224	CG11454	30.4352	36.3445	23.5849	41.611	43.8811	50.029
FBgn0032229	CG5045	46.8183	33.7562	33.0814	39.2857	39.3664	32.9939
FBgn0040512	zetaCOP	38.3307	37.9647	27.176	34.4113	43.7254	43.0469
FBgn0261632	CG42715	48.021	24.3529	21.7295	39.1235	44.5305	46.7425
FBgn0033194	Vps13	39.3547	29.4263	32.6569	42.8794	42.4466	37.6039
FBgn0033669	PI31	39.2593	30.4012	39.398	36.1456	42.9315	36.2015
FBgn0023000	mth	56.4924	32.4038	51.9087	28.471	28.4869	26.3042
FBgn0011764	Dsp1	30.2354	34.5786	35.6518	47.5495	41.781	34.2429
FBgn0053532	lectin-37Da	57.5326	58.0514	29.6234	26.192	29.4201	23.1803
FBgn0035995	CG3529	36.587	22.8338	28.2475	47.6534	51.9755	36.3396
FBgn0040286	SC35	49.9789	29.0422	32.0553	35.2025	43.9787	33.141
FBgn0031544	CG17593	44.6012	37.008	36.3006	33.2211	41.6586	30.1926
FBgn0039537	CG5590	29.9363	19.148	28.8008	50.537	55.2838	39.2024
FBgn0025624	CG4025	33.9415	41.0759	27.6336	38.2319	37.2252	44.7734
FBgn0034999	CG3394	53.6653	57.0925	36.1152	22.2278	32.1713	21.4566
FBgn0038196	CG9922	29.3519	62.0218	26.3525	32.7386	47.4531	24.6904
FBgn0033688	Prp8	39.6392	39.2513	33.1466	40.2183	40.7264	29.5772
FBgn0030321	CG1703	32.0433	39.372	29.8937	36.4877	44.4812	40.1578
FBgn0030480	Tim9a	44.0156	15.0968	31.7517	29.2338	47.401	54.7332
FBgn0036035	CG18178	38.1332	52.8324	37.0394	31.1344	32.2556	30.5156
FBgn0024326	Mkk4	38.5064	29.5916	47.3432	37.5251	29.4402	39.3884
FBgn0038421	CG17931	38.0991	50.7697	28.1381	30.0639	37.346	37.2612
FBgn0052000	CG32000	35.9936	30.1937	35.8413	45.2028	36.9361	37.4937
FBgn0004396	CrebA	49.6321	53.2516	35.0916	25.8241	28.0573	29.6109
FBgn0032988	Tif-IA	36.4948	29.3608	34.7794	51.6793	35.913	33.134
FBgn0025457	Bub3	35.4967	48.2006	37.7418	36.9398	31.6432	31.3279
FBgn0034283	CG14492	66.9227	59.5413	83.4854	0	9.88463	1.2698
FBgn0000283	Cp190	32.5088	37.8038	31.8008	36.7721	45.4664	36.2801
FBgn0034259	P32	33.9576	37.2057	48.0576	38.9228	32.7631	29.6227
FBgn0031285	CG3662	22.5156	22.5051	16.1322	38.2499	67.1402	53.4017
FBgn0083033	snoRNA:Psi18S-525f	27.2074	0	82.0755	18.4719	23.238	68.6597
FBgn0040475	SH3PX1	38.1978	26.803	26.7109	38.6907	43.3533	45.729
FBgn0037074	CG7324	39.7038	25.6586	40.2164	35.3891	37.848	40.622
FBgn0083029	snoRNA:Psi18S-525j	52.9786	0	39.9546	35.9687	90.4984	0
FBgn0032197	CG5694	36.391	39.4001	38.6507	40.7699	31.4696	32.6785
FBgn0026404	Nc	38.4191	28.74	25.977	48.0827	39.4144	38.7255
FBgn0015399	kek1	35.5052	51.298	30.2624	27.0853	33.6606	41.4094
FBgn0032886	CG9328	50.6145	55.99	43.0377	26.4663	21.4054	21.6571
FBgn0261283	HLH106	30.6856	29.4711	27.6881	39.7967	51.1382	40.1223
FBgn0030610	CG9065	31.1455	41.8803	17.0828	33.8811	35.6702	58.9483
FBgn0034985	CG3328	36.798	34.1719	30.2927	42.124	42.0802	33.1256
FBgn0033485	RpLP0-like	49.9149	25.5414	37.4406	34.4383	33.6451	37.4486
FBgn0263979	Caf1	30.7281	29.0157	32.4988	50.3862	41.3043	34.3533
FBgn0039259	CG11781	45.5617	51.346	26.1798	26.5141	28.4137	40.151
FBgn0000384	cta	33.9842	24.6084	44.2973	43.3564	34.1381	37.7606
FBgn0085279	CG34250	24.7686	54.954	25.6845	23.6477	22.4772	66.4118
FBgn0038020	GstD9	25.9284	17.0451	32.0473	42.5419	50.135	49.9827
FBgn0014411	Vps26	42.9744	32.4154	36.6708	31.6176	34.9498	38.4539
FBgn0263198	Acn	36.1558	36.4905	30.0166	36.104	40.8777	37.2087
FBgn0017418	ari-1	35.2154	33.561	30.2676	36.0577	40.575	40.9628
FBgn0015949	hrg	31.6771	55.5329	28.0708	32.6686	37.4172	31.1923
FBgn0053096	CG33096	41.7579	29.106	44.0301	36.5536	39.5328	25.5323
FBgn0032101	CG9586	30.2755	19.3641	27.0192	45.6837	45.7156	48.1815
FBgn0261573	CoRest	31.3298	38.7815	29.1338	41.4877	37.2298	38.2492
FBgn0082582	tmod	43.3686	42.6137	41.4809	27.4747	27.8954	33.3583
FBgn0004066	Prosalpha4	40.1598	34.1179	36.6552	27.3356	36.7633	41.0581
FBgn0262114	RanBPM	34.6712	41.364	29.1422	28.911	42.9535	38.7396
FBgn0032732	CG15168	34.8726	43.8988	30.2167	40.0478	36.7558	29.9586
FBgn0050122	CG30122	40.2397	34.3115	33.9627	33.3413	36.0988	37.6176
FBgn0011202	dia	13.6037	11.7256	13.1451	54.6094	57.5178	64.8942
FBgn0027101	Dyrk3	33.5156	32.0111	44.3338	39.1851	31.5581	34.6651
FBgn0010350	CdsA	22.9499	28.1305	29.5133	55.435	43.0299	35.9954
FBgn0031187	CG14619	38.2817	34.2798	28.878	35.3772	44.7209	33.1461
FBgn0038206	twf	42.3933	40.455	30.1667	26.9832	37.9603	36.6673
FBgn0011638	La	31.1038	35.2203	22.2228	46.4277	39.5524	39.8096
FBgn0038465	Irc	32.229	29.2526	23.8916	38.9137	42.6198	47.3666
FBgn0028734	Fmr1	34.1706	43.0866	38.8464	31.2783	33.7438	33.006
FBgn0086355	Tpi	41.8936	29.4762	35.8426	25.7529	42.1649	38.8604
FBgn0004132	boca	35.3122	52.2313	26.026	23.8383	35.9867	40.5057
FBgn0033434	CG1902	34.2537	36.1002	27.7953	40.8339	35.0934	39.6731
FBgn0034242	CG14480	25.3314	61.2388	26.2938	28.8487	33.2678	38.4889
FBgn0030792	CG4789	42.7682	40.362	21.7667	31.2633	44.8202	32.4447
FBgn0027569	cert	35.0211	30.6695	35.1073	46.5521	35.9005	30.1555
FBgn0032214	CG4968	41.8776	30.2158	36.9747	36.06	37.9488	30.2866
FBgn0024985	CG11448	34.013	35.0489	31.5779	34.3743	39.3363	38.8828
FBgn0033459	CG12744	30.7333	37.2129	26.2695	49.6249	44.9305	24.4334
FBgn0033179	p47	44.1307	33.4997	35.6681	33.8058	36.8388	28.9974
FBgn0034576	CG9350	44.1461	51.3055	29.7263	23.4157	34.0022	29.8408
FBgn0035266	Gk	7.93919	8.95422	6.98801	51.2202	76.748	60.4964
FBgn0010100	Acon	39.5754	35.2562	33.4804	35.602	33.9347	34.4394
FBgn0028953	CG14478	30.3403	43.1712	33.99	30.4444	35.3327	38.8295
FBgn0260855	Sec22	28.9654	27.6617	31.3466	39.635	45.4851	39.0063
FBgn0086532	Spt-I	48.6947	24.8493	37.4167	30.2504	36.2924	34.4472
FBgn0033761	CG8778	39.0764	36.1648	22.0614	42.0184	40.6471	31.9525
FBgn0022943	Cbp20	22.7575	47.8738	29.749	26.7812	37.1467	47.2201
FBgn0039907	lgs	36.6388	37.2402	34.5177	32.7625	35.2424	35.1017
FBgn0036337	AdenoK	45.3643	33.9802	28.4987	34.927	33.3901	35.234
FBgn0261792	snRNP-U1-C	36.4826	29.4341	31.8911	26.5987	43.5531	42.8945
FBgn0027506	EDTP	48.9817	41.2046	36.1328	27.7595	29.7763	26.7055
FBgn0035714	CG8549	37.3539	52.2584	22.6349	25.2823	37.9487	34.9166
FBgn0027561	CG18659	38.3828	28.3628	26.1309	33.6374	39.7604	44.1001
FBgn0032160	CG4598	33.9534	23.7745	35.2964	33.9913	44.0048	38.9265
FBgn0038195	CG3061	32.873	18.5864	32.153	44.1418	44.4632	37.6563
FBgn0051232	koko	30.7593	51.8036	23.6986	28.4248	32.0869	43.064
FBgn0262582	cic	31.3505	30.8979	33.6083	33.7846	39.1285	40.8317
FBgn0001967	NimC3	50.0543	59.2295	37.2459	16.6518	22.8008	23.5789
FBgn0083003	snoRNA:Psi28S-1175c	52.9786	0	39.9546	26.9765	22.6246	66.8474
FBgn0036342	CG11279	32.5129	37.8752	20.0546	39.0564	31.0249	48.8565
FBgn0034644	CG10082	35.9972	25.5588	35.961	36.8087	36.6391	38.3354
FBgn0038964	Nop56	31.2426	36.8161	21.7045	45.4155	42.9608	31.0791
FBgn0032997	CG17486	32.5898	29.5506	36.1608	40.2679	33.7007	36.8673
FBgn0021760	chb	34.4312	32.2502	26.0342	40.6905	35.6118	39.8454
FBgn0039635	CG11876	39.3163	30.1687	31.2856	37.9785	38.3267	31.7113
FBgn0003475	spir	18.7578	17.9368	13.8216	40.5331	35.7573	81.6673
FBgn0028671	Vha100-1	34.5785	31.3151	27.9341	33.0055	40.699	40.8383
FBgn0037549	CG7878	37.1354	24.7715	34.7332	37.2006	38.3253	36.0614
FBgn0037094	CG7611	30.2095	30.2607	28.71	29.3861	41.6737	47.9324
FBgn0083919	Zasp52	62.9786	60.7542	46.8773	8.7251	10.7945	18.0278
FBgn0001125	Got2	38.7602	29.6501	27.7851	41.3306	36.1391	34.2098
FBgn0038974	CG5377	32.7422	27.84	24.8409	47.9202	39.3523	35.1289
FBgn0046114	Gclm	38.4358	36.9391	32.6655	34.4404	41.9934	22.6486
FBgn0003139	PpV	29.4863	45.712	23.5556	35.8923	35.0317	37.2287
FBgn0027507	CG1344	38.5323	40.8504	35.0788	36.2505	32.8358	23.2547
FBgn0036488	CG6878	39.5719	36.0197	20.2019	30.7932	50.9577	29.1905
FBgn0037443	Dmtn	23.8172	25.0696	24.6508	36.3965	51.3205	45.4796
FBgn0250867	CG42238	39.1534	39.0793	46.2007	31.7443	28.0675	22.4888
FBgn0014391	sun	32.536	35.4683	21.0122	30.7283	39.5689	47.4187
FBgn0263197	Patronin	33.6659	33.0843	34.9988	35.442	34.6457	34.8096
FBgn0040395	Unc-76	41.9541	25.3442	35.4691	37.0207	32.4148	34.2641
FBgn0010415	Sdc	34.6598	53.2575	56.5683	17.5161	20.782	23.4745
FBgn0027525	CG7686	27.6133	14.6306	19.4781	38.7541	57.1429	48.5361
FBgn0031497	CG17259	38.7664	27.7175	21.3751	44.0119	42.6136	31.6246
FBgn0029152	Mkrn1	29.6321	26.562	38.1777	48.8343	35.666	27.0941
FBgn0250789	alpha-Spec	38.2729	32.4847	31.228	32.5245	38.4181	32.9065
FBgn0028419	Kr-h2	35.8882	38.0911	35.6236	39.7087	33.9694	22.524
FBgn0039136	CG5902	42.008	26.4029	33.2761	31.2548	34.991	37.7868
FBgn0015776	nrv1	30.4916	13.0721	34.6122	41.5267	33.8738	51.9318
FBgn0082947	snoRNA:Me18S-U1356c	205.204	0	0	0	0	0
FBgn0063374	snoRNA:snR38:54Eb	0	0	0	0	205.036	0
FBgn0030853	CG5703	40.0844	35.8498	31.2848	28.7967	31.8477	37.0512
FBgn0053192	MtnD	40.4744	0	19.0778	53.2411	34.5694	57.4537
FBgn0030808	RhoGAP15B	25.6898	21.5715	28.8158	45.8383	42.3932	40.5042
FBgn0024841	Pcd	34.3253	45.1302	25.8869	25.117	35.8323	38.4987
FBgn0260659	CG42542	48.3367	18.7572	34.672	35.0553	32.8313	35.1073
FBgn0001624	dlg1	34.393	33.777	31.2001	29.9674	40.0037	35.0863
FBgn0263631	mir-3645	25.7957	0	0	26.2702	22.0322	130.194
FBgn0037580	DppIII	38.9709	32.3842	31.1304	38.3498	34.0799	29.2371
FBgn0030276	Dlic	37.2513	31.9595	31.7607	31.4873	36.0559	35.5748
FBgn0260049	flr	39.7322	20.0508	29.855	38.7622	39.3247	36.0619
FBgn0038149	CG9796	21.8542	31.0323	20.4373	39.7645	41.998	48.5325
FBgn0013718	nuf	40.6416	44.4531	45.1097	19.7457	19.5244	34.0458
FBgn0036211	CG5946	36.9389	37.0836	30.3419	37.7502	36.7578	24.5276
FBgn0030850	stas	32.2373	32.4452	27.3476	33.0943	39.7749	38.3021
FBgn0041092	tai	30.1449	42.0809	35.5069	30.9567	32.4751	32.0221
FBgn0011705	rost	22.4682	16.1129	24.9036	47.1475	40.1249	52.4045
FBgn0037750	Whamy	6.83724	5.99902	5.70969	51.3648	74.2577	58.8352
FBgn0036534	Dcp2	33.655	37.6401	35.5477	31.0649	32.5302	32.5438
FBgn0038965	mats	38.5678	28.9408	38.309	33.5932	35.1905	28.0116
FBgn0050344	CG30344	37.3495	43.5904	34.4186	29.6997	29.3658	27.8888
FBgn0038829	CG17271	34.6526	41.645	34.9468	32.5651	27.755	30.7126
FBgn0262370	mir-7	0	0	202.228	0	0	0
FBgn0031253	CG11885	33.3804	46.8634	23.0409	26.8882	28.9936	42.8327
FBgn0083036	snoRNA:Psi18S-525c	125.78	0	0	28.4653	47.7464	0
FBgn0033050	Pngl	35.8381	34.565	35.9664	33.4654	33.5574	28.5556
FBgn0262279	mir-983-2	0	0	128.92	0	73.0021	0
FBgn0004656	fs(1)h	27.6745	40.6979	28.7955	32.4641	34.1561	38.1283
FBgn0264357	SNF4Agamma	28.3898	30.4685	28.429	36.2118	41.2309	37.0949
FBgn0033551	CG7222	33.4873	41.2393	28.7975	32.7659	33.649	31.738
FBgn0037472	CG10098	47.1776	19.6192	35.2387	29.8301	26.6485	42.9818
FBgn0086346	ALiX	32.3063	28.5035	25.0055	31.5297	41.813	42.1939
FBgn0037001	CG6020	37.9316	44.3762	30.7458	36.5796	29.4924	22.0824
FBgn0263260	sel	38.3295	25.9999	20.9896	43.2612	44.6229	27.7243
FBgn0260460	mRpS34	35.1496	37.3867	27.9979	30.0313	38.4544	31.893
FBgn0024251	bbx	31.5149	38.1686	34.9387	30.2406	33.0953	32.8709
FBgn0027088	Aats-gly	39.1623	28.3561	27.1767	42.6943	37.0701	26.206
FBgn0032746	CG10470	39.404	28.5471	26.0783	30.9838	35.0288	40.5871
FBgn0039737	CG7920	31.5681	14.5709	27.8599	44.499	47.6145	34.4646
FBgn0035944	CG5021	43.4955	32.0848	28.3264	33.9227	35.3568	27.1082
FBgn0086899	tlk	30.077	43.0465	33.4007	28.1664	35.6932	29.8511
FBgn0011766	E2f	30.6703	42.3908	27.5662	31.0465	33.8362	34.4912
FBgn0002022	Catsup	35.6729	33.1356	32.8715	36.4117	33.276	28.5738
FBgn0025558	CG4101	23.6139	45.0685	21.8301	13.9635	33.8315	61.5136
FBgn0039265	CG11790	41.0863	20.3711	29.3053	37.3574	39.9897	31.4722
FBgn0083042	snoRNA:Psi18S-1854a	24.478	0	0	91.4037	83.6271	0
FBgn0261722	fwe	37.3046	25.7698	38.3348	38.885	32.6895	26.5182
FBgn0264693	ens	28.4304	25.1287	31.0586	35.8287	35.6357	43.3613
FBgn0000719	fog	28.7116	37.2649	29.8802	37.3975	35.0803	31.0676
FBgn0052448	CG32448	28.4675	28.7915	26.9841	31.3476	48.5812	35.1289
FBgn0010303	hep	33.6568	28.1689	36.3439	29.2543	36.8969	34.9774
FBgn0030234	CG15211	19.3556	32.418	28.446	58.5168	31.8922	28.5173
FBgn0037249	eIF3-S10	29.5824	35.4647	25.2819	36.0049	41.2891	31.3739
FBgn0039923	MED26	33.6948	26.7406	34.1709	44.2673	29.715	30.2933
FBgn0030809	CG9086	34.2656	30.5163	33.1061	33.0173	35.6193	32.2874
FBgn0050404	Tango11	44.387	16.6209	41.3142	33.1397	30.7307	32.257
FBgn0040899	CG17776	15.146	99.5682	20.3068	9.14048	28.7472	25.4812
FBgn0040011	CG17494	30.028	23.3082	38.4117	40.3166	37.6567	28.6423
FBgn0037207	Mes2	33.7984	24.8767	33.3646	37.9263	33.491	34.8709
FBgn0033153	Gadd45	40.0024	38.5285	14.2657	29.1062	24.1017	52.0394
FBgn0086683	Spf45	35.2917	26.402	25.5948	39.3617	36.0761	35.3076
FBgn0063449	Uhg2	29.0699	34.5534	26.843	34.36	39.4759	33.683
FBgn0026259	eIF5B	32.3353	39.7663	27.9528	31.825	33.5342	32.5672
FBgn0005536	Mbs	30.7447	36.4391	31.8224	34.9452	34.0152	29.6054
FBgn0013263	Trl	28.9157	30.2225	25.1946	36.2883	41.5623	35.3069
FBgn0039145	CG6000	34.2186	51.3139	25.7164	26.4992	22.6304	36.5197
FBgn0041781	SCAR	39.3072	40.4671	43.4999	23.936	25.6382	23.9691
FBgn0052450	CG32450	42.3717	22.9642	40.9808	22.0696	25.9683	42.4446
FBgn0030052	CG12065	28.6081	24.1183	25.4492	37.8859	42.2518	38.4851
FBgn0024728	Slip1	30.2537	26.4213	30.953	39.7727	34.7334	34.5296
FBgn0002413	dco	29.7954	45.3882	33.0784	24.8001	32.0643	31.2869
FBgn0261268	Cul-3	34.5535	21.1708	28.7852	38.7227	41.9268	31.0392
FBgn0010213	Sod2	41.8086	15.8565	25.8712	34.7535	33.8777	43.9611
FBgn0020372	TM4SF	13.833	17.4573	14.8237	41.5058	63.6204	44.7437
FBgn0001308	Khc	36.9829	29.578	30.7617	29.8528	31.3932	37.2742
FBgn0259243	Pka-R1	36.2243	38.422	29.3701	29.4452	29.021	33.3363
FBgn0026089	CG14817	33.3846	38.7295	22.7091	28.2211	34.664	37.9943
FBgn0003930	snRNA:U4:39B	33.1432	0	16.6636	33.7528	28.3077	83.6389
FBgn0035444	CG12012	36.0253	17.4709	27.7586	33.0793	41.6143	39.4946
FBgn0031245	CG3625	45.804	48.5374	39.2212	24.1298	21.659	15.8936
FBgn0052528	parvin	42.3269	36.5055	41.6933	28.0062	27.2981	19.3076
FBgn0264389	opm	46.2006	28.0274	38.4162	27.4258	29.5947	25.4091
FBgn0020236	ATPCL	29.751	22.7582	26.8538	41.2102	41.4894	32.8241
FBgn0037652	CG11980	28.5037	33.7716	25.6678	42.3943	34.9211	29.6275
FBgn0260722	CR42549	34.9166	33.2551	38.8034	23.948	32.9316	31.0121
FBgn0013272	Gp150	22.2288	23.6814	25.0134	40.684	41.5664	41.6495
FBgn0041607	asparagine-synthetase	16.3369	21.4795	16.0626	58.7034	44.651	37.5626
FBgn0031897	CG13784	25.128	34.9825	26.27	33.1808	33.819	41.2629
FBgn0034246	Dcr-2	40.4793	34.1213	31.4365	30.7538	31.8613	25.9756
FBgn0015320	UbcD2	22.7656	49.533	31.0066	30.4152	32.4957	28.3432
FBgn0031675	CG9121	37.4254	24.9932	48.9985	33.0495	23.535	26.397
FBgn0032407	Pex19	41.9859	28.2549	29.4133	27.2221	33.9908	33.1421
FBgn0037687	CG8132	32.8103	45.014	25.103	34.7052	28.0234	28.1996
FBgn0037553	CG18249	48.5184	49.0662	39.0187	14.7143	20.1475	22.3832
FBgn0042693	PP2A-B'	24.596	25.156	30.6569	36.8194	41.0064	35.4639
FBgn0032215	CG5385	32.7303	35.5024	23.4498	37.5914	30.5176	33.7271
FBgn0038088	CG10126	16.6703	7.76739	24.6008	15.1826	32.6623	96.5257
FBgn0040340	TRAM	40.9493	31.6687	30.8207	31.0894	28.5427	30.3082
FBgn0032699	CG10383	17.7923	15.1018	18.9102	41.4635	43.9864	56.0776
FBgn0001122	Galphao	30.9796	43.0044	32.8601	25.0281	29.5055	31.8314
FBgn0027086	Aats-ile	20.8546	24.2183	22.5276	48.183	41.6641	35.7366
FBgn0035868	CG7194	30.1204	30.55	31.4127	31.843	36.6044	32.1417
FBgn0022984	qkr58E-3	33.1339	25.0834	29.6442	36.2204	34.6626	33.6289
FBgn0030311	CG11699	40.2333	54.1002	18.6193	21.7283	23.0391	34.6129
FBgn0039902	Zip102B	36.7373	32.5548	39.9675	31.327	27.3288	24.3005
FBgn0031990	CG8552	23.0949	24.9164	26.4881	34.7324	36.7848	46.1784
FBgn0031403	CG15387	32.2175	43.4314	31.3712	26.748	28.9911	29.2196
FBgn0038519	Prx3	38.6653	45.1509	23.7885	26.9419	31.0689	26.3194
FBgn0086064	snoRNA:Me28S-G3113b	0	0	0	54.5799	137.325	0
FBgn0031479	Prx6005	36.4568	25.1647	33.4516	37.54	29.3216	29.9004
FBgn0035987	CG3689	39.5105	24.7579	36.4069	35.6067	32.4493	23.0941
FBgn0033755	ClC-b	42.5667	35.5548	35.7531	26.5765	26.0198	25.2752
FBgn0033388	CG8046	48.7672	19.6591	24.4699	36.8479	26.5701	35.2677
FBgn0013279	Hsp70Bc	8.2922	24.4175	15.993	75.0123	49.5194	18.2278
FBgn0035415	CG14966	41.0943	43.0873	32.9534	27.3704	23.103	23.6288
FBgn0019972	Ice	33.3015	24.6286	36.6258	30.6169	31.2082	34.7242
FBgn0000382	csw	28.5202	45.4506	33.1176	29.333	24.9817	29.5441
FBgn0036726	CG7603	30.7487	33.8465	29.1218	32.6494	37.2562	27.0685
FBgn0264495	gpp	38.1306	45.8385	31.7949	21.9879	28.9667	23.9256
FBgn0086690	cp309	41.4085	43.9456	40.0477	23.9474	23.2773	17.9848
FBgn0015522	olf186-M	48.8068	38.3998	26.2358	22.2525	27.606	27.1885
FBgn0031529	CG9662	50.5127	31.9617	37.5524	25.431	17.7671	27.2462
FBgn0261551	CG45186	27.0925	24.8388	15.7576	40.6554	44.1264	37.8372
FBgn0259173	corn	30.463	27.1757	28.0179	30.5861	44.0475	29.7413
FBgn0032642	CG5110	37.2826	33.3555	29.3873	23.6216	32.1226	34.1982
FBgn0035526	CG1316	32.1035	34.0018	27.4993	27.2786	34.2746	34.7565
FBgn0051855	CG31855	35.4374	29.6774	29.5758	31.0721	27.5519	36.5888
FBgn0036173	CG7394	28.2285	42.7873	17.6226	33.3079	36.2431	31.5329
FBgn0011205	fbl	28.9117	18.1297	25.2637	34.51	42.4588	40.3355
FBgn0036448	mop	37.3925	26.3177	28.8815	28.749	33.7773	34.4651
FBgn0002431	hyd	30.5914	25.8945	28.7536	39.5629	34.934	29.6614
FBgn0041205	key	24.7706	29.2684	27.1907	29.9889	35.1745	42.9336
FBgn0027605	Vps4	30.4487	23.2452	31.2763	29.8233	39.8019	34.7017
FBgn0029943	Atg5	42.1497	27.3829	38.8934	29.7389	26.4002	24.6105
FBgn0041188	Atx2	36.1426	40.9751	35.6012	24.3453	27.3451	24.5188
FBgn0259170	alpha-Man-I	27.0118	24.0739	32.3525	40.9284	30.6924	33.6951
FBgn0030734	CG9911	35.6902	19.3514	29.0981	36.9678	33.1843	34.3411
FBgn0037808	Bruce	32.6123	29.9695	30.494	33.4611	34.6738	27.2116
FBgn0261067	LSm1	29.0099	52.8117	26.0856	23.294	27.6365	29.565
FBgn0038808	Srp14	30.8834	56.2219	21.4995	24.1934	38.5519	17.0081
FBgn0038197	foxo	35.6852	46.8486	47.331	20.4073	18.9832	19.0204
FBgn0034335	GstE1	45.1991	64.0305	28.3263	16.2079	15.2244	19.2782
FBgn0085220	CG34191	27.0494	43.0873	27.4611	24.3685	33.3216	32.8178
FBgn0026315	Ugt35a	23.3244	22.4999	18.9289	51.1646	34.1047	37.4277
FBgn0036576	CG5151	34.2177	33.3968	46.11	24.0671	24.7142	24.8119
FBgn0029853	CG3781	32.6091	53.7681	26.6084	24.2262	26.4818	23.6081
FBgn0032456	MRP	30.2623	21.8721	24.4843	39.7167	37.0106	33.7407
FBgn0085188	CG34159	37.2149	28.9291	26.2224	27.0183	32.7134	34.9608
FBgn0039213	atl	32.2321	22.9505	29.3875	39.0401	34.3735	28.9887
FBgn0030318	rho-4	31.2012	19.5376	23.2283	37.0762	39.0642	36.7991
FBgn0038110	CG8031	37.5099	43.3031	33.1184	23.9138	24.5359	24.4727
FBgn0004611	Plc21C	60.8329	45.1313	62.2027	6.49601	5.47965	6.68782
FBgn0038080	CG12279	24.092	65.3311	22.7116	16.8679	26.15	31.6654
[truncated: 13,683 more rows]
