# Supplementary material for: Control of RUNX-induced repression of Notch signaling by MLF and its partner DnaJ-1 during Drosophila hematopoiesis
Source: PLoS Genet. 2017 Jul 25;13(7):e1006932. doi: 10.1371/journal.pgen.1006932 (PMC5549762; doi:10.1371/journal.pgen.1006932)
Supplement: S2 Table — (XLSX) [file pgen.1006932.s009.xlsx]

## Sheet: DeSeq p<0.01
FlyBaseID	current_symbol	padj	MLF/LZ
FBgn0028938	CG16886	1.43269e-194	0.0253
FBgn0030653	CG7860	1.35422e-180	0.0239
FBgn0033368	CG13743	1.28814e-111	0.0509
FBgn0031717	Oscillin	1.67646e-102	0.0673
FBgn0035875	Cpr66Cb	7.98489e-90	0.0046
FBgn0053465	CG33465	2.95797e-73	0.1075
FBgn0033949	CG10131	8.51849e-72	0.1581
FBgn0036750	CG6034	3.50247e-68	0.0507
FBgn0031693	Cyp4ac1	2.79822e-67	0.2275
FBgn0032074	Tsp29Fa	3.7063e-62	35.0788
FBgn0004611	Plc21C	6.35686e-60	0.111
FBgn0003250	Rh4	5.42315e-56	0.0093
FBgn0040068	Vav	8.01294e-50	0.1536
FBgn0052446	Atox1	6.50673e-49	4.0556
FBgn0032010	CG8086	5.09261e-48	0.027
FBgn0028916	CG33090	3.11991e-46	11.2955
FBgn0002939	ninaD	1.57732e-42	0.0131
FBgn0033166	Eaf	3.42053e-41	0.3014
FBgn0004619	GluRIA	1.34014e-38	0.0007
FBgn0050296	RIC-3	8.71439e-38	0.0062
FBgn0024289	Sodh-1	9.02616e-37	12.1335
FBgn0040309	Jafrac1	1.33081e-36	3.9012
FBgn0033968	hui	1.11278e-35	0
FBgn0030029	CG15343	1.51973e-35	0.2139
FBgn0011202	dia	4.55568e-35	4.601
FBgn0044047	Ilp6	6.16195e-35	0.1344
FBgn0031389	CG4259	1.70648e-34	0.3149
FBgn0005666	bt	3.07847e-33	6.9907
FBgn0037750	Whamy	5.67897e-33	9.946
FBgn0035266	Gk	6.60892e-33	7.8917
FBgn0015714	Cyp6a17	9.95282e-33	24.495
FBgn0000242	Bx	9.11197e-30	0.1166
FBgn0039028	CG13840	1.17924e-29	0
FBgn0002543	lea	2.63518e-29	0.2253
FBgn0003447	sn	8.24454e-29	0.2152
FBgn0039052	CG6733	1.45894e-28	94.804
FBgn0002973	numb	1.66114e-28	5.3211
FBgn0036801	MYPT-75D	4.39533e-28	7.6533
FBgn0011770	Gip	4.85864e-28	3.276
FBgn0028939	NimC2	2.04473e-27	0.0044
FBgn0263132	Cht6	3.753e-27	0.0554
FBgn0036670	CG13029	1.08976e-26	0.0462
FBgn0015400	kek2	1.83449e-26	0.0068
FBgn0261671	tweek	5.35131e-26	0.3841
FBgn0083919	Zasp52	2.33684e-25	0.2201
FBgn0260743	CG18347	9.38578e-25	0.3355
FBgn0259794	sinah	1.2887e-24	0.0077
FBgn0053547	Rim	2.52777e-24	0.1105
FBgn0001112	Gld	4.1631e-24	117.253
FBgn0014135	bnl	1.12083e-23	46.9238
FBgn0263995	cpo	1.77911e-23	7.4293
FBgn0051921	CG31921	2.92603e-23	0.064
FBgn0010470	Fkbp14	2.74827e-22	2.8971
FBgn0030993	Mec2	4.11066e-22	0.3159
FBgn0034880	ItgalphaPS5	7.24849e-22	0.0331
FBgn0051174	CG31174	7.5304e-22	0.3924
FBgn0036463	Reck	2.63367e-21	0.041
FBgn0263316	Mrp4	4.29915e-21	7.6891
FBgn0086370	sra	4.70868e-21	8.8769
FBgn0259927	CG42450	1.7467e-20	0.0065
FBgn0035132	mthl10	2.06106e-20	0.3868
FBgn0025687	LKR	7.62821e-20	0.4502
FBgn0027621	Pfrx	1.47665e-19	0.451
FBgn0033652	ths	1.65831e-19	0.0019
FBgn0030174	CG15312	5.44924e-19	0.1262
FBgn0033504	CAP	6.11027e-19	5.0181
FBgn0036144	GlcAT-P	7.67139e-19	0.4469
FBgn0034194	CG15611	1.17651e-18	2.8484
FBgn0026721	fat-spondin	1.79229e-18	0.4599
FBgn0039972	CG17018	2.75447e-18	0.085
FBgn0023541	Cyp4d14	4.66942e-18	0.0631
FBgn0263400	CG43446	4.82104e-18	0.2277
FBgn0053087	LRP1	4.84641e-18	0.2125
FBgn0026083	tyf	8.60106e-17	0.3551
FBgn0036556	CG5830	1.56142e-16	2.6546
FBgn0002868	MtnA	2.03903e-16	2.7249
FBgn0036587	CG4950	2.74473e-16	0.2452
FBgn0262475	bru-2	2.99573e-16	0.3822
FBgn0034709	Swim	3.3736e-16	9.4036
FBgn0262737	mub	4.78131e-16	0.3059
FBgn0264086	CG43755	5.77044e-16	0.1049
FBgn0053460	CG33460	7.41979e-16	4.2265
FBgn0035665	Jon65Aiii	7.87773e-16	0.0231
FBgn0038681	Cyp12a4	1.02231e-15	8.4251
FBgn0086901	cv-c	1.04981e-15	0.348
FBgn0029766	CG15784	1.05608e-15	6.4873
FBgn0259240	Ten-a	1.22213e-15	0.0818
FBgn0019661	roX1	1.74551e-15	0.2471
FBgn0031446	CG15398	2.38393e-15	174.937
FBgn0026563	CG1979	5.11373e-15	15.0406
FBgn0085325	CG34296	8.18693e-15	0
FBgn0034451	TBCB	9.4784e-15	0.3263
FBgn0003218	rdgB	1.05146e-14	3.6873
FBgn0038897	CG5849	1.21728e-14	0.0159
FBgn0033875	CG6357	1.3379e-14	0.0657
FBgn0086711	mol	2.38667e-14	0.0873
FBgn0086910	l(3)neo38	2.38667e-14	0.2634
FBgn0001145	Gs2	3.06822e-14	0.1069
FBgn0085409	CG34380	3.21866e-14	0.0236
FBgn0000490	dpp	7.82986e-14	0.279
FBgn0033159	Dscam1	1.06189e-13	0.1615
FBgn0037057	CG10512	1.30075e-13	3.2693
FBgn0039747	AdoR	1.55145e-13	0.029
FBgn0038551	CG7357	3.63889e-13	0.3062
FBgn0025697	santa-maria	5.26068e-13	0.1136
FBgn0036551	CG17029	8.77786e-13	3.3372
FBgn0001089	Gal	8.77786e-13	0.3302
FBgn0003891	tud	1.73383e-12	0.5241
FBgn0000071	Ama	1.92148e-12	0.2529
FBgn0263864	Ark	2.10875e-12	0.4231
FBgn0038680	Cyp12a5	2.16176e-12	28.0994
FBgn0004859	ci	2.36977e-12	0.5296
FBgn0052082	CG32082	2.42263e-12	0.3053
FBgn0034283	CG14492	2.68561e-12	0.0531
FBgn0035904	GstO3	2.72074e-12	0.465
FBgn0003310	S	3.0346e-12	0.4067
FBgn0038358	CG4525	3.07107e-12	0
FBgn0033725	Cpr49Ac	3.10713e-12	0.2006
FBgn0040321	GNBP3	3.67199e-12	0.0735
FBgn0036143	CG14142	3.94906e-12	0.2842
FBgn0263118	tx	4.23014e-12	0.0938
FBgn0053143	CG33143	5.24668e-12	0.0639
FBgn0027657	glob1	5.72219e-12	7.5886
FBgn0035811	CG12262	7.37569e-12	2.6461
FBgn0032726	CG10621	8.2796e-12	2.7189
FBgn0086655	jing	9.24509e-12	0.2511
FBgn0037163	laza	9.77851e-12	0.4104
FBgn0027571	CG3523	9.84204e-12	2.5594
FBgn0263019	CR43314	9.98773e-12	3.699
FBgn0000575	emc	1.15342e-11	0.5154
FBgn0016081	fry	1.23078e-11	0.5255
FBgn0032782	Rab9	1.49766e-11	27.4646
FBgn0035708	CG8398	1.6548e-11	0.4232
FBgn0031836	CG11050	1.8353e-11	3.9205
FBgn0032021	CG7781	2.11424e-11	0.2813
FBgn0039326	CG10562	2.24652e-11	63.4236
FBgn0086367	t	2.38415e-11	14.6343
FBgn0260768	CG42566	3.43177e-11	0.2599
FBgn0039130	CG5854	3.69095e-11	0.4542
FBgn0000454	Dip-B	5.096e-11	0.5226
FBgn0052369	CG32369	6.92974e-11	2.653
FBgn0035497	CG14995	7.15944e-11	3.4752
FBgn0014163	fax	8.01439e-11	0.1576
FBgn0052296	Mrtf	8.80447e-11	0.4691
FBgn0050089	CG30089	9.09864e-11	0.3354
FBgn0053138	AGBE	1.28257e-10	0.2302
FBgn0039319	CG13659	1.60456e-10	6.4688
FBgn0003159	ptr	1.65976e-10	6.6343
FBgn0011225	jar	1.7505e-10	8.9667
FBgn0039051	CG17109	1.86976e-10	3.9877
FBgn0263380	CR43432	2.24503e-10	0.0175
FBgn0032405	CG14946	2.36155e-10	0.6393
FBgn0033095	CG3409	2.98129e-10	2.5501
FBgn0259147	CG45060	3.24714e-10	0.0149
FBgn0051690	CG31690	3.45919e-10	66.7107
FBgn0026409	Mpcp	3.80226e-10	1.6939
FBgn0025814	Mgstl	3.80415e-10	2.5553
FBgn0039818	CG11318	4.35956e-10	0.1039
FBgn0003067	Pepck	4.90735e-10	4.4475
FBgn0034284	CG14491	5.1823e-10	0.0994
FBgn0039487	gb	5.24754e-10	0.5037
FBgn0038826	Syp	5.6575e-10	0.532
FBgn0041342	Cct1	6.28038e-10	4.5539
FBgn0032904	Mtp	9.04813e-10	0.4386
FBgn0037788	CG3940	1.16366e-09	0.0027
FBgn0000448	Hr46	1.24369e-09	0.2153
FBgn0030056	CG11284	1.68658e-09	2.5131
FBgn0259682	Jabba	1.73167e-09	0.114
FBgn0261560	Thor	2.09816e-09	5.9459
FBgn0020372	TM4SF	2.12597e-09	3.25
FBgn0034072	Dg	2.41112e-09	0.3901
FBgn0039756	CG9743	2.50737e-09	3.5011
FBgn0263049	let-7-C	2.84156e-09	0.0036
FBgn0016694	Pdp1	3.28049e-09	3.4641
FBgn0042696	NfI	3.55976e-09	26.709
FBgn0035623	mthl2	3.74888e-09	0.541
FBgn0038535	alt	4.00771e-09	0.497
FBgn0037989	CG14741	4.02746e-09	2.2033
FBgn0261563	wb	4.16254e-09	8.6631
FBgn0042103	CG18746	4.19653e-09	25.9288
FBgn0000579	Eno	5.31945e-09	0.4785
FBgn0003435	sm	6.37631e-09	0.3222
FBgn0037162	CG11449	7.23487e-09	0.0086
FBgn0014427	CG11899	7.6791e-09	0.2054
FBgn0052407	CG32407	7.71907e-09	0.2047
FBgn0033724	CG8501	7.89926e-09	0.4719
FBgn0263930	dally	8.94041e-09	5.5634
FBgn0015623	Cpr	9.28475e-09	2.3444
FBgn0034051	Mlf	9.49398e-09	0.4904
FBgn0032036	CG13384	1.10465e-08	0.4024
FBgn0041248	Gr23a	1.16217e-08	#DIV/0!
FBgn0036262	CG6910	1.2476e-08	0.4716
FBgn0036806	Cyp12c1	1.43839e-08	0.1684
FBgn0037391	CG2017	1.44128e-08	3.1191
FBgn0040384	CG32795	1.72959e-08	2.1715
FBgn0027865	Tsp96F	1.80466e-08	0.4379
FBgn0001961	Arpc1	1.85759e-08	2.5881
FBgn0031248	CG11912	1.99709e-08	0.138
FBgn0037553	CG18249	2.53515e-08	0.4191
FBgn0015777	nrv2	2.68214e-08	0.5538
FBgn0031220	CG4822	2.76622e-08	0.4042
FBgn0263872	CR43719	3.47095e-08	0.0466
FBgn0001085	fz	3.61845e-08	0.4013
FBgn0032699	CG10383	4.65281e-08	2.732
FBgn0261612	CngA	5.52245e-08	#DIV/0!
FBgn0033980	Cyp6a20	5.9475e-08	39.1719
FBgn0010383	Cyp18a1	6.35818e-08	0
FBgn0086690	cp309	6.37191e-08	0.52
FBgn0034198	CG11400	6.95e-08	0.0768
FBgn0259740	CG42394	7.34993e-08	3.5394
FBgn0038071	CG6234	7.35697e-08	0.0338
FBgn0038197	foxo	7.67591e-08	0.4498
FBgn0086911	rg	8.39665e-08	0.3938
FBgn0259896	NimC1	8.49091e-08	1.757
FBgn0030482	CG1673	9.55709e-08	2.3865
FBgn0259247	laccase2	1.15832e-07	0.1779
FBgn0012037	Ance	1.16839e-07	1.761
FBgn0051363	Jupiter	1.22123e-07	0.5712
FBgn0041607	asparagine-synthetase	1.39723e-07	2.6154
FBgn0040297	Nhe2	1.40759e-07	0.5181
FBgn0033993	CG8089	1.40811e-07	0.0108
FBgn0001296	kar	1.42804e-07	0.5891
FBgn0262587	CG43124	1.46362e-07	0.4119
FBgn0036260	Rh7	2.21715e-07	0.1195
FBgn0086909	CG31751	2.24003e-07	0.3484
FBgn0036117	CG6321	2.28042e-07	0.3186
FBgn0259233	CG42331	2.75311e-07	0.1511
FBgn0004837	Su(H)	2.81597e-07	0.1602
FBgn0029924	CG4586	2.81597e-07	0.1686
FBgn0032123	Oatp30B	2.89934e-07	2.471
FBgn0034987	ocm	3.03115e-07	0.4262
FBgn0035091	CG3829	3.06611e-07	0.397
FBgn0026084	cib	3.12083e-07	0.5032
FBgn0261873	sdt	3.69696e-07	4.9321
FBgn0030955	CG6891	3.92436e-07	0.606
FBgn0030077	CG15365	4.08853e-07	0.276
FBgn0004449	Ten-m	4.19155e-07	0.6943
FBgn0030078	CG10970	4.29135e-07	0.1091
FBgn0035189	CG9119	4.42499e-07	0.5089
FBgn0264562	Hr4	4.43891e-07	0.2878
FBgn0032886	CG9328	4.48603e-07	0.4646
FBgn0025802	Sbf	4.49611e-07	0.5015
FBgn0035789	mthl6	4.5563e-07	2.5266
FBgn0014469	Cyp4e2	5.04777e-07	0.6203
FBgn0028341	l(1)G0232	5.21026e-07	0.5974
FBgn0036007	path	5.23403e-07	3.4199
FBgn0035578	CG13707	5.32356e-07	0.0855
FBgn0038740	CG4562	5.46157e-07	0.0943
FBgn0005634	zip	5.62581e-07	0.5804
FBgn0036544	sff	5.62581e-07	0
FBgn0002528	LanB2	6.303e-07	0.6632
FBgn0032218	CG5381	6.97744e-07	7.3662
FBgn0035620	CG5150	6.97744e-07	#DIV/0!
FBgn0051778	CG31778	7.15164e-07	0.3979
FBgn0250785	vari	7.34695e-07	0.5457
FBgn0001250	if	7.5617e-07	0.1609
FBgn0032350	CG6287	7.61977e-07	0.2316
FBgn0052816	CG32816	7.62928e-07	2.9313
FBgn0041585	olf186-F	7.99573e-07	0.5509
FBgn0003301	rut	8.6895e-07	0.2424
FBgn0053181	CG33181	9.03145e-07	0.368
FBgn0041181	Tep3	9.27252e-07	0.0059
FBgn0263219	Dscam4	9.74984e-07	0.3352
FBgn0001078	ftz-f1	9.75308e-07	2.1085
FBgn0031474	CG2991	9.75308e-07	1.8665
FBgn0040398	CG14629	9.75308e-07	0.4988
FBgn0030608	Lsd-2	9.96529e-07	1.8519
FBgn0086450	su(r)	1.00766e-06	3.7064
FBgn0010038	GstD2	1.07295e-06	111.502
FBgn0004652	fru	1.15876e-06	2.2559
FBgn0085223	CG34194	1.21359e-06	6.3531
FBgn0033304	Cyp6a13	1.24305e-06	4.5966
FBgn0004647	N	1.29938e-06	1.9802
FBgn0028956	mthl3	1.31325e-06	3.2753
FBgn0034885	CG4019	1.38601e-06	3.5457
FBgn0264272	mwh	1.47502e-06	0.3706
FBgn0011289	TfIIA-L	1.52337e-06	2.1975
FBgn0003475	spir	1.62062e-06	3.1269
FBgn0263220	Hk	1.64187e-06	5.5806
FBgn0000721	for	1.74743e-06	2.1999
FBgn0035770	pst	1.74989e-06	2.2803
FBgn0000043	Act42A	1.76092e-06	0.6535
FBgn0023000	mth	1.89452e-06	0.5913
FBgn0004919	gol	2.0438e-06	0.0408
FBgn0038156	CG14372	2.21487e-06	0.2849
FBgn0020445	E23	2.61678e-06	0.3139
FBgn0010415	Sdc	3.70459e-06	0.4275
FBgn0051344	CG31344	3.92343e-06	3.4478
FBgn0032139	CG13116	4.08424e-06	0.2638
FBgn0030301	HP5	4.33588e-06	0.5816
FBgn0035023	ITP	4.79316e-06	0.5202
FBgn0004396	CrebA	4.90197e-06	0.6051
FBgn0039593	CG9989	4.90197e-06	0.2781
FBgn0053503	Cyp12d1-d	4.90197e-06	0.1713
FBgn0027660	blot	5.15168e-06	0.4275
FBgn0031285	CG3662	5.23922e-06	2.5966
FBgn0032785	CG10026	5.23922e-06	0.278
FBgn0052626	AMPdeam	5.35369e-06	2.5333
FBgn0263873	sick	5.64952e-06	4.2399
FBgn0030520	Pdcd4	6.07225e-06	1.8925
FBgn0040942	CG12643	6.43567e-06	4.2805
FBgn0010039	GstD3	6.53928e-06	20.27
FBgn0052581	CG32581	6.89062e-06	0.9668
FBgn0031245	CG3625	6.92878e-06	0.4618
FBgn0000210	br	7.15033e-06	0.5146
FBgn0028523	CG5888	8.1426e-06	0.573
FBgn0015513	mbc	8.39938e-06	1.9606
FBgn0051536	Cdep	8.43361e-06	0.6465
FBgn0020414	Idgf3	8.94766e-06	0.6286
FBgn0052627	NnaD	9.19679e-06	0.2316
FBgn0039075	CG4393	9.27645e-06	0.1804
FBgn0039321	CG10550	1.02342e-05	11.5818
FBgn0036856	CG9666	1.20226e-05	0.0118
FBgn0041781	SCAR	1.2677e-05	0.5966
FBgn0050345	CG30345	1.26921e-05	2.8605
FBgn0033000	CG14464	1.30603e-05	0.4833
FBgn0001230	Hsp68	1.34864e-05	3.683
FBgn0027279	l(1)G0196	1.34864e-05	1.8799
FBgn0035542	DOR	1.34864e-05	4.0419
FBgn0086708	stv	1.34864e-05	6.2755
FBgn0002526	LanA	1.36017e-05	0.6916
FBgn0027945	ppl	1.56448e-05	0.4442
FBgn0031534	Snx1	1.70731e-05	0.6781
FBgn0263392	CG43444	1.78188e-05	0.6178
FBgn0037433	CG17919	1.85301e-05	12.1657
FBgn0035763	CG8602	1.87098e-05	0.6188
FBgn0031250	Ent1	1.97129e-05	0.5228
FBgn0035285	CG12025	2.04816e-05	1.9181
FBgn0261555	CG42673	2.06937e-05	0.1195
FBgn0003882	tub	2.11334e-05	0.4825
FBgn0004893	bowl	2.31457e-05	6.3405
FBgn0001967	NimC3	2.31457e-05	0.4302
FBgn0035160	CG13897	2.39634e-05	0.2431
FBgn0028426	JhI-1	2.43563e-05	3.1149
FBgn0086758	chinmo	2.53687e-05	1.8226
FBgn0086372	lap	2.6114e-05	0.6009
FBgn0034180	Ehbp1	2.62039e-05	0.6083
FBgn0016930	Dyrk2	2.70001e-05	2.2886
FBgn0033164	CG11112	2.70044e-05	0.2731
FBgn0010575	sbb	2.89625e-05	0.6688
FBgn0032864	CG2493	3.11109e-05	1.518
FBgn0038100	Paip2	3.15028e-05	2.0025
FBgn0047095	pncr004:X	3.19857e-05	15.2289
FBgn0027086	Aats-ile	3.22311e-05	1.8577
FBgn0042135	CG18812	3.29354e-05	2.0702
FBgn0020503	CLIP-190	3.48696e-05	1.7604
FBgn0051805	CG31805	3.56585e-05	0.4146
FBgn0026150	ApepP	3.85897e-05	0.5751
FBgn0038516	P5cr-2	4.08122e-05	0.3684
FBgn0029584	CG11509	4.14133e-05	0.4055
FBgn0015924	crq	4.69216e-05	0.5758
FBgn0053926	CG33926	4.88499e-05	16.1476
FBgn0003716	tkv	5.17426e-05	2.4752
FBgn0031645	CG3036	5.19981e-05	3.1647
FBgn0041188	Atx2	5.35101e-05	0.6761
FBgn0030990	CG7556	5.48005e-05	1.8887
FBgn0058469	CR40469	5.59045e-05	0.472
FBgn0015737	Hmu	5.72125e-05	0.6629
FBgn0030876	CG6762	5.72125e-05	0.4224
FBgn0260945	Atg1	5.95884e-05	2.0171
FBgn0051999	CG31999	6.0705e-05	0.5682
FBgn0264449	CG43867	6.13842e-05	0.4292
FBgn0041789	Pax	6.3737e-05	0.5641
FBgn0013272	Gp150	6.49187e-05	1.7469
FBgn0036821	CG3961	6.56813e-05	0.6477
FBgn0000008	a	7.03328e-05	1.9751
FBgn0033777	CG17574	7.10146e-05	2.1114
FBgn0026395	Or23a	7.24379e-05	45.957
FBgn0035147	Gale	7.24379e-05	0.4881
FBgn0034067	CG8399	7.27876e-05	4.7791
FBgn0030040	CG15347	7.54815e-05	3.9297
FBgn0039073	CG4408	7.54815e-05	0.2695
FBgn0261800	LanB1	7.54815e-05	0.765
FBgn0034307	CG10914	7.56577e-05	0.3557
FBgn0263617	CR43626	7.58164e-05	0.6183
FBgn0037913	fabp	7.73304e-05	0.5576
FBgn0264273	Sema-2b	7.73304e-05	0.2882
FBgn0038082	CG5724	8.07108e-05	4.6894
FBgn0024245	dnt	8.28535e-05	0.4441
FBgn0050098	CG30098	8.28535e-05	0.1605
FBgn0261625	CG42708	8.39983e-05	4.7141
FBgn0260746	Ect3	8.55969e-05	3.2623
FBgn0036257	RhoGAP68F	8.64704e-05	1.7287
FBgn0031307	MFS3	8.64704e-05	0.1185
FBgn0012036	Aldh	8.75878e-05	1.6747
FBgn0260429	CG42524	8.87649e-05	0.639
FBgn0034870	CG13559	8.90363e-05	0.3471
FBgn0039328	CHKov2	8.90363e-05	0.3297
FBgn0023172	RhoGEF2	8.95053e-05	0.7044
FBgn0010395	Itgbetanu	9.34891e-05	2.2976
FBgn0034221	CG10764	9.72718e-05	2.0349
FBgn0002968	Nrg	9.8636e-05	1.1914
FBgn0030994	HP1D3csd	9.91697e-05	0.377
FBgn0033109	coro	9.91697e-05	0.6264
FBgn0027506	EDTP	0.000102896	0.6669
FBgn0066101	LpR1	0.000106836	7.3906
FBgn0031971	Sirup	0.000108654	3.6171
FBgn0030362	regucalcin	0.000108908	0.6084
FBgn0033756	CG17760	0.000109002	0.689
FBgn0039920	CG11360	0.000110758	0.6168
FBgn0034126	CG4398	0.000112427	0.5249
FBgn0026374	Rhp	0.000112906	4.1366
FBgn0037607	CG8036	0.000117324	1.6419
FBgn0016123	Aph-4	0.000117676	0.1051
FBgn0030400	CG11138	0.000119465	1.8791
FBgn0004364	18w	0.000119465	0.0927
FBgn0031150	bves	0.000119465	0.4999
FBgn0035663	CG6462	0.00012053	0.0126
FBgn0033755	ClC-b	0.000122211	0.6838
FBgn0031190	CG12576	0.000122663	1.6311
FBgn0039053	CG6738	0.000122884	#DIV/0!
FBgn0037146	CG7470	0.000124937	0.5161
FBgn0000565	Eip71CD	0.000125654	0.3924
FBgn0040397	CG3655	0.000125722	1.9862
FBgn0029710	CG3568	0.00012738	0.5061
FBgn0034335	GstE1	0.000137847	0.3687
FBgn0053125	CG33125	0.000144752	9.116
FBgn0000250	cact	0.000145357	1.8522
FBgn0024989	CG3777	0.000145357	3.7298
FBgn0031208	CG11023	0.000145357	2.4715
FBgn0263077	CG43340	0.000149283	0.621
FBgn0002562	Lsp1alpha	0.000149663	0.3167
FBgn0030079	CG44325	0.000152376	0.1931
FBgn0031993	Piezo	0.00015399	1.8184
FBgn0035267	CG13921	0.000163585	11.8525
FBgn0025574	Pli	0.000169229	2.1946
FBgn0015591	AstA	0.000169229	0.1437
FBgn0012034	AcCoAS	0.000170631	0.5002
FBgn0037206	CG12768	0.000177332	0.5863
FBgn0023549	Mct1	0.000178323	0.4359
FBgn0261565	Lmpt	0.000182798	3.1664
FBgn0034753	CG2852	0.000199674	0.6716
FBgn0052037	CG32037	0.00020057	4.1676
FBgn0031998	SLC5A11	0.00020185	2.997
FBgn0051075	CG31075	0.000202359	0.6076
FBgn0000658	fj	0.000203647	#DIV/0!
FBgn0039000	CG45058	0.000205105	1.9797
FBgn0010113	hdc	0.000214793	1.4908
FBgn0261445	sgl	0.000215521	0.5286
FBgn0036620	CG4842	0.00022204	0.1644
FBgn0038290	CG6912	0.000238677	3.1377
FBgn0001142	Gs1	0.000243788	0.4829
FBgn0027611	LM408	0.000243788	0.7373
FBgn0032455	CG5792	0.000243788	0.5213
FBgn0034997	CG3376	0.000251645	0.6063
FBgn0260866	dnr1	0.000255371	3.9919
FBgn0085335	Cdep	0.000259777	0.621
FBgn0029801	CG15771	0.000274933	2.503
FBgn0032603	CG17928	0.000289621	0.5427
FBgn0033246	ACC	0.000292219	1.8644
FBgn0052425	CG32425	0.000292219	2.2726
FBgn0264495	gpp	0.000296606	0.6468
FBgn0033127	Tsp42Ef	0.000310604	11.6662
FBgn0028420	Kr-h1	0.000310604	0.6078
FBgn0036142	CG7616	0.000313893	0.3795
FBgn0027087	Aats-his	0.000316158	2.1349
FBgn0040260	Ugt36Bc	0.000321396	0.5846
FBgn0032981	CG3635	0.000332514	7.2649
FBgn0010105	comm	0.00033787	0.289
FBgn0025390	Mur2B	0.0003551	4.5455
FBgn0015772	Nak	0.000359167	1.8111
FBgn0034399	CG15083	0.000366135	0.4508
FBgn0262112	sro	0.000373519	0.436
FBgn0053555	btsz	0.000384452	1.7303
FBgn0039886	CG2003	0.000389827	0.7223
FBgn0085405	CG34376	0.0004103	2.2656
FBgn0035861	CG7213	0.0004103	0.0088
FBgn0028996	onecut	0.000411029	0.238
FBgn0034804	CG3831	0.000415987	0.5692
FBgn0083945	CG34109	0.000418522	0
FBgn0053129	CG33129	0.000430543	0.58
FBgn0031682	CG5828	0.000455201	1.5194
FBgn0034999	CG3394	0.000458325	0.5165
FBgn0262579	Ect4	0.000460557	0.6795
FBgn0029770	CG4151	0.000485469	0
FBgn0003071	Pfk	0.000492938	0.6624
FBgn0030313	CG11697	0.000492938	0.0328
FBgn0013733	shot	0.000495945	1.4616
FBgn0039532	Mtl	0.000513551	0.53
FBgn0015541	sda	0.000516746	0.1507
FBgn0033845	mars	0.000524197	0.6457
FBgn0031444	CG9879	0.000526394	31.8326
FBgn0034886	Pde8	0.000536616	2.2862
FBgn0039160	CG5510	0.000547032	0.5363
FBgn0028582	lqf	0.000549558	1.6925
FBgn0033782	sug	0.000580907	3.5577
FBgn0036822	NijB	0.000580907	0.6398
FBgn0040493	grsm	0.000580907	0.5555
FBgn0051145	CG31145	0.000580907	0.3789
FBgn0031313	CG5080	0.000602737	0.3176
FBgn0031442	Prosbeta4R1	0.000608786	44.5556
FBgn0017581	Lk6	0.000615128	1.7847
FBgn0033165	CG11113	0.000638071	0.2062
FBgn0261859	CG42788	0.00064187	3.2715
FBgn0046763	CG17278	0.000648188	0.35
FBgn0037238	CG1090	0.000650273	0.1032
FBgn0027525	CG7686	0.000658942	2.3401
FBgn0086350	tef	0.000662621	0.4031
FBgn0261545	CG42663	0.000682041	0.5812
FBgn0264490	Eip93F	0.000682041	0.3423
FBgn0030028	Corp	0.000689611	0.2354
FBgn0016059	Sema-1b	0.000702721	0.6358
FBgn0058006	CG40006	0.000702721	0.6062
FBgn0053970	CG33970	0.000726837	0.2027
FBgn0259227	CG42327	0.000739765	2.2764
FBgn0038504	Sur-8	0.000762043	0.56
FBgn0035231	Cct2	0.000766054	9.2914
FBgn0027932	Akap200	0.000768468	0.4986
FBgn0034705	CG11170	0.000789269	0.2922
FBgn0041180	Tep4	0.000812873	0.5919
FBgn0034390	CG15093	0.000815024	4.2203
FBgn0033786	CG44251	0.000815024	0.5355
FBgn0035001	slik	0.000829949	1.4087
FBgn0032161	CG4594	0.000846754	0.3342
FBgn0028327	l(1)G0320	0.000850343	0.7708
FBgn0042102	CG18745	0.000857233	2.6228
FBgn0038149	CG9796	0.000861222	1.777
FBgn0261975	CG42806	0.000880522	1.8796
FBgn0033381	GstE13	0.000881226	3.1392
FBgn0003888	betaTub60D	0.000897099	0.1853
FBgn0032029	CG17292	0.000898901	4.8983
FBgn0021764	sdk	0.000898901	0.505
FBgn0261547	Exn	0.000898901	0.6583
FBgn0030737	CG9914	0.00094565	10.8149
FBgn0001257	ImpL2	0.000947063	2.2656
FBgn0052638	CG32638	0.000959546	1.683
FBgn0034736	CG6018	0.000967168	0.5079
FBgn0086677	jeb	0.000967168	0.3572
FBgn0261952	srw	0.00100573	0.0822
FBgn0002609	E(spl)m3-HLH	0.00104847	4.5959
FBgn0033452	Vamp7	0.00106037	0.7021
FBgn0030529	Clic	0.0010798	1.7416
FBgn0031016	kek5	0.00108253	0.5399
FBgn0037443	Dmtn	0.00109205	1.8113
FBgn0011705	rost	0.00111629	2.2002
FBgn0001091	Gapdh1	0.00112957	0.6766
FBgn0032130	CG3838	0.00115721	2.0673
FBgn0040232	cmet	0.00115721	1.7741
FBgn0050269	CG30269	0.00116809	0.2376
FBgn0053653	Caps	0.00117665	3.3174
FBgn0017545	RpS3A	0.00118415	1.4072
FBgn0036449	bmm	0.00119647	2.208
FBgn0011742	Arp2	0.00121779	0.7546
FBgn0036023	CG18179	0.00122192	0.2822
FBgn0086443	Aats-asn	0.00125208	1.886
FBgn0038053	CG18549	0.00134413	0.5246
FBgn0032330	Samuel	0.00136783	0.5719
FBgn0250848	26-29-p	0.00143065	1.4586
FBgn0033261	CG18316	0.00145487	2.2622
FBgn0036999	isoQC	0.00145931	0.4848
FBgn0032172	CG5850	0.00147762	0.7325
FBgn0004395	unk	0.00149108	1.8663
FBgn0001149	GstD1	0.00156144	1.8659
FBgn0051755	SoYb	0.00156144	2.2861
FBgn0030808	RhoGAP15B	0.0015721	1.6922
FBgn0035936	Tsp66E	0.00157969	0.2645
FBgn0260758	CG42556	0.00158039	0.1433
FBgn0037636	CG9821	0.00158922	1.7797
FBgn0005655	PCNA	0.00161187	1.8974
FBgn0001137	grk	0.00164267	0.3643
FBgn0262110	mv	0.00168404	1.6756
FBgn0037560	CR18228	0.00168651	2.3024
FBgn0034068	casp	0.00169984	0.7285
FBgn0011648	Mad	0.00170082	0.574
FBgn0085397	Fili	0.00179189	0.3581
FBgn0036985	zye	0.00179662	2.9018
FBgn0002576	lz	0.00180904	0.5659
FBgn0031791	CG9486	0.0018529	0.1681
FBgn0023407	B4	0.00188224	0.6812
FBgn0051224	CG31224	0.00188391	0.7756
FBgn0028644	beat-Ic	0.00193511	0
FBgn0035309	CG15879	0.00194409	8.9128
FBgn0063649	CG6006	0.00195135	6.5776
FBgn0017590	klg	0.00196354	0.0682
FBgn0013771	Cyp6a9	0.00198047	39.6806
FBgn0003748	Treh	0.00198447	2.0835
FBgn0031118	RhoGAP19D	0.00201043	1.7359
FBgn0038035	lig3	0.00203125	1.9426
FBgn0051337	CG31337	0.00212073	0.6805
FBgn0033889	CG6701	0.0021312	1.7467
FBgn0000556	Ef1alpha48D	0.00215458	1.4058
FBgn0038476	kuk	0.00219892	0.6849
FBgn0005561	sv	0.00220279	0.1105
FBgn0052843	Dh31-R	0.00220634	0.0943
FBgn0000504	dsx	0.00222174	0.4601
FBgn0037517	CG10086	0.00223982	8.1972
FBgn0036043	CG8177	0.00224499	2.8916
FBgn0051721	Trim9	0.00226279	19.0191
FBgn0032269	w-cup	0.00227222	#DIV/0!
FBgn0045823	vsg	0.00229657	0.6676
FBgn0031703	CG12512	0.00232071	4.5251
FBgn0037970	CG12201	0.00232071	0.3633
FBgn0016917	Stat92E	0.00232574	1.5463
FBgn0016076	vri	0.00238787	0.5493
FBgn0031069	Pmp70	0.00238888	3.6639
FBgn0025454	Cyp6g1	0.0023913	0.181
FBgn0028412	Mst33A	0.00239274	0
FBgn0040765	luna	0.00243184	0.6922
FBgn0027066	Eb1	0.0024409	0.6265
FBgn0003391	shg	0.00246311	#DIV/0!
FBgn0036022	CG8329	0.00248033	0.2678
FBgn0262975	cnc	0.0025064	1.58
FBgn0015520	nonA-l	0.0025064	0.6301
FBgn0030334	Karl	0.00253378	0.7775
FBgn0030052	CG12065	0.00257759	1.5174
FBgn0029689	CG6428	0.00258898	2.5825
FBgn0010453	Wnt4	0.00258898	0.0277
FBgn0029968	Ir7g	0.00259166	#DIV/0!
FBgn0050497	CG30497	0.00263497	1.6924
FBgn0034405	Jheh2	0.0027184	1.7955
FBgn0000308	chic	0.00274526	0.587
FBgn0053126	NLaz	0.0027573	0
FBgn0035383	CG2107	0.00277448	1.8513
FBgn0053696	CG33696	0.00280871	0.6004
FBgn0025866	CalpB	0.00282788	1.7717
FBgn0034500	CG11200	0.00284915	0.4989
FBgn0083956	CG34120	0.00286544	6.8809
FBgn0085403	RapGAP1	0.00290375	1.9394
FBgn0264542	CG43921	0.00292555	4.8846
FBgn0264707	RhoGEF3	0.00292555	2.5862
FBgn0040950	Muc26B	0.00292555	0.0551
FBgn0035499	Chd64	0.00295413	1.5483
FBgn0028704	Nckx30C	0.0029876	0.2023
FBgn0032715	CG17597	0.00302035	2.1189
FBgn0011824	CG4038	0.00308123	1.764
FBgn0003884	alphaTub84B	0.00308123	0.6306
FBgn0261572	CG45058	0.00311322	2.4588
FBgn0053123	CG33123	0.00319005	1.5916
FBgn0026315	Ugt35a	0.00324923	1.8948
FBgn0036616	CG45057	0.00325677	0.5306
FBgn0036752	Adgf-A	0.0032598	0.7132
FBgn0037702	CG8176	0.00329368	0.7566
FBgn0034723	CG13506	0.00339338	2.0925
FBgn0020415	Idgf2	0.00342957	1.831
FBgn0001332	L	0.00358019	2.0306
FBgn0022382	Pka-R2	0.00369193	2.0658
FBgn0039045	CG17119	0.00371085	1.917
FBgn0039827	CG1544	0.00385245	0.5133
FBgn0263397	Ih	0.00385519	2.3001
FBgn0250868	CG42239	0.00385519	0.6016
FBgn0085446	CG34417	0.00386886	0.6367
FBgn0041094	scyl	0.00391548	1.8296
FBgn0010497	dmGlut	0.00391548	0.2907
FBgn0023023	CRMP	0.00391548	0.4225
FBgn0037850	CG14695	0.00394033	3.3117
FBgn0028473	CG8801	0.0039493	1.5834
FBgn0029745	Rpn13R	0.00396587	0.0239
FBgn0000395	cv-2	0.00402535	0.4609
FBgn0034438	CG9416	0.00406836	0
FBgn0032779	CG16771	0.00418195	0.5273
FBgn0052243	CG32243	0.00418195	0.6341
FBgn0263980	CG43729	0.00421476	0.3987
FBgn0041160	comm2	0.00432216	0.3137
FBgn0011230	poe	0.0043917	1.3937
FBgn0259916	CG42445	0.0044291	0.5653
FBgn0036480	Cep135	0.004434	2.1366
FBgn0022708	Adk2	0.00443517	1.5698
FBgn0019952	Orct	0.00443517	0.4544
FBgn0028961	AstA-R1	0.00444273	0.5436
FBgn0037671	VhaM8.9	0.00444273	0.785
FBgn0033799	GLaz	0.00446905	0.4016
FBgn0052528	parvin	0.00446905	0.6191
FBgn0264574	Glut1	0.00447523	0.1976
FBgn0050460	CG30460	0.00450488	0.3165
FBgn0011259	Sema-1a	0.00464333	0.6558
FBgn0037126	CG14567	0.00465344	12.9417
FBgn0000559	EF2	0.00473683	1.3562
FBgn0003137	Ppn	0.00474947	1.5847
FBgn0031327	CG5397	0.00479011	0.6108
FBgn0082582	tmod	0.00480294	0.6961
FBgn0029895	CG14441	0.00484691	7.0764
FBgn0028494	CG6424	0.00484691	0.4985
FBgn0011817	nmo	0.00499086	0.6784
FBgn0032860	CG15130	0.00501435	0.557
FBgn0030519	CG11151	0.00506704	1.8356
FBgn0039425	CG5432	0.00506704	0
FBgn0030466	CG15744	0.00508077	0.6051
FBgn0050273	CG30273	0.00508692	0.2568
FBgn0038110	CG8031	0.00513015	0.6401
FBgn0085452	CG34423	0.00513015	0.1395
FBgn0036887	CG9231	0.00514029	0.4552
FBgn0035321	CG1275	0.00527608	0.7281
FBgn0034786	CG13531	0.00531432	0.783
FBgn0053978	CG33978	0.00532794	0.6261
FBgn0030749	AnxB11	0.00533773	1.3717
FBgn0035630	CG10576	0.00535536	1.4778
FBgn0043001	Chrac-16	0.00543827	0.4931
FBgn0040391	CG2854	0.00544054	0.1461
FBgn0014184	Oda	0.00555881	1.3918
FBgn0026869	Thd1	0.00555881	1.4645
FBgn0013997	Nrx-IV	0.00556715	0.7615
FBgn0032899	CG9338	0.00562043	0.1658
FBgn0039381	SppL	0.00562411	0.7314
FBgn0010387	Dbi	0.00570773	18.7606
FBgn0052529	Hers	0.00570773	1.4928
FBgn0020249	stck	0.00571943	0.6941
FBgn0243514	eater	0.00579192	0.6849
FBgn0039897	CG1674	0.00582691	0.3797
FBgn0035888	CG7120	0.00588645	2.0425
FBgn0261550	CG42668	0.00588645	1.5447
FBgn0033174	CG11125	0.00597592	3.0112
FBgn0003963	ush	0.00597592	0.6797
FBgn0029118	Sucb	0.00600005	0.5801
FBgn0029002	miple2	0.00604414	0.6614
FBgn0028514	CG4793	0.00616133	1.9707
FBgn0039537	CG5590	0.00619022	1.862
FBgn0030505	NFAT	0.0061972	0.7291
FBgn0003175	px	0.00628954	0.6724
FBgn0262160	CG9932	0.00628954	0.5506
FBgn0087013	Karybeta3	0.00636898	1.5757
FBgn0031627	CG15630	0.00642963	0.0533
FBgn0051217	modSP	0.00650718	0.3832
FBgn0013718	nuf	0.00652796	0.5631
FBgn0031760	Tsp26A	0.00653846	0.3106
FBgn0027783	SMC2	0.0066211	1.7437
FBgn0033373	CG8080	0.0066211	0.6621
FBgn0264437	CR43855	0.00666243	26.5367
FBgn0039620	CG1443	0.00670735	0.0652
FBgn0031381	Npc2a	0.00678119	0.566
FBgn0052473	CG32473	0.00679575	1.6294
FBgn0086254	CG6084	0.00681453	1.3577
FBgn0036196	CG11658	0.00683405	2.1612
FBgn0030027	CG1632	0.00683405	0.109
FBgn0031405	CG4267	0.00691764	0.1265
FBgn0010043	GstD7	0.00709623	4.6929
FBgn0020389	Papss	0.00722126	0.5681
FBgn0029608	CG3091	0.00749373	2.5737
FBgn0026577	CG8677	0.00759859	0.7738
FBgn0027608	CG2082	0.00768419	#DIV/0!
FBgn0040099	lectin-28C	0.00768419	0.7683
FBgn0040153	l(1)G0469	0.00774642	0.6048
FBgn0038065	Snx3	0.00776306	0.7472
FBgn0263490	mld	0.0078305	0.6615
FBgn0043577	PGRP-SB2	0.00785067	0.0477
FBgn0024187	syd	0.00785963	0.6579
FBgn0031008	CG8010	0.00790073	0.5438
FBgn0034010	CG8157	0.00796161	2.4065
FBgn0013995	Calx	0.00800785	0.3773
FBgn0027930	MP1	0.00800785	0.7162
FBgn0028430	He	0.00800785	0.7498
FBgn0033521	CG12896	0.00803069	0.4334
FBgn0033391	CG8026	0.00811451	1.8039
FBgn0034400	CG15099	0.00811451	0.7475
FBgn0053218	CR33218	0.00811451	0.1788
FBgn0263773	fok	0.00811451	0.6209
FBgn0261283	HLH106	0.00815202	1.4919
FBgn0031012	CG8051	0.00826001	0.5062
FBgn0052066	CG32066	0.00827057	1.9046
FBgn0034966	CG13563	0.00828098	0.3752
FBgn0023388	Dap160	0.00829146	0.7206
FBgn0033188	Drat	0.00829856	3.6881
FBgn0034324	CG18538	0.0085478	0.2528
FBgn0038037	Cyp9f2	0.00861061	1.5842
FBgn0015794	Rab18	0.00861183	1.8483
FBgn0033812	Pex13	0.00861183	0.6683
FBgn0029747	CG5062	0.00863135	0.1546
FBgn0035401	CG1291	0.00869459	0.5963
FBgn0028533	CG7953	0.00892259	0.3008
FBgn0046687	Tre1	0.00896832	0.5444
FBgn0032681	CG10283	0.00901825	0.4158
FBgn0001219	Hsc70-4	0.00905231	1.3179
FBgn0041184	Socs36E	0.00915671	3.3319
FBgn0051051	CG31051	0.00918422	4.601
FBgn0024732	Drep-1	0.00929569	0.5317
FBgn0041710	yellow-f	0.00929997	0.7642
FBgn0034639	CG15673	0.00935182	73.9039
FBgn0040383	CG5254	0.00935182	2.8487
FBgn0052264	CG32264	0.00938423	0.6676
FBgn0250835	CG15394	0.00943288	#DIV/0!
FBgn0031170	CG1718	0.00945764	1.8421
FBgn0264307	orb2	0.00945953	0.468
FBgn0263006	Ca-P60A	0.00964473	1.3974
FBgn0000578	ena	0.00965529	0.6168
FBgn0025865	Cortactin	0.00969457	0.7944
FBgn0031443	Prosbeta4R2	0.00984389	5.6315
FBgn0036259	CG9760	0.00984389	0.3501
FBgn0034933	CG3735	0.00988715	2.2772
FBgn0039290	CG13654	0.00991926	0.5371
FBgn0264506	CR43905	0.00997067	0.1183
