# Supplementary material for: Control of RUNX-induced repression of Notch signaling by MLF and its partner DnaJ-1 during Drosophila hematopoiesis
Source: PLoS Genet. 2017 Jul 25;13(7):e1006932. doi: 10.1371/journal.pgen.1006932 (PMC5549762; doi:10.1371/journal.pgen.1006932)
Supplement: S3 Table — (XLSX) [file pgen.1006932.s010.xlsx]

## Sheet: Crystal cell gene list
FlyBaseID	current_symbol	padj	MLF/LZ	RPKM ctr	RPKM mlf
FBgn0030653	CG7860	1.35422e-180	0.0239344	1685.49	40.3412
FBgn0031717	Oscillin	1.67646e-102	0.067274	495.136	33.3098
FBgn0036750	CG6034	3.26077e-71	0.0507114	200.266	10.1558
FBgn0052446	Atox1	6.50673e-49	4.05557	864.806	3507.28
FBgn0024289	Sodh-1	9.02616e-37	12.1335	7.33665	89.0189
FBgn0040309	Jafrac1	1.33081e-36	3.90123	754.43	2943.21
FBgn0039052	CG6733	1.45894e-28	94.804	0.516577	48.9736
FBgn0011770	Gip	4.85864e-28	3.27602	333.649	1093.04
FBgn0027621	Pfrx	1.47665e-19	0.451028	231.538	104.43
FBgn0035811	CG12262	7.37569e-12	2.64613	125.991	333.388
FBgn0032726	CG10621	8.2796e-12	2.71891	143.967	391.433
FBgn0052369	CG32369	6.92974e-11	2.65296	33.5222	88.9332
FBgn0039051	CG17109	1.86976e-10	3.98772	123.757	493.507
FBgn0003067	Pepck	4.90735e-10	4.44751	15.0046	66.7331
FBgn0020372	TM4SF	2.12597e-09	3.24999	15.3713	49.9566
FBgn0039756	CG9743	2.50737e-09	3.50108	17.4148	60.9707
FBgn0034051	Mlf	9.49398e-09	0.490431	82.2447	40.3354
FBgn0027865	Tsp96F	1.80466e-08	0.437907	38.0432	16.6594
FBgn0040297	Nhe2	1.40759e-07	0.518149	55.7366	28.8798
FBgn0035091	CG3829	3.06611e-07	0.397036	18.4042	7.30713
FBgn0035189	CG9119	4.42499e-07	0.508935	2977.08	1515.14
FBgn0040398	CG14629	9.75308e-07	0.498806	562.237	280.447
FBgn0004647	N	1.29938e-06	1.98	30.35	60.11
FBgn0016930	Dyrk2	2.70001e-05	2.28862	24.715	56.5632
FBgn0026150	ApepP	3.85897e-05	0.575059	212.64	122.281
FBgn0015924	crq	4.69216e-05	0.575814	330.486	190.298
FBgn0031971	Sirup	0.000108654	3.61709	25.7996	93.3194
FBgn0030362	regucalcin	0.000108908	0.608356	7444.13	4528.68
FBgn0037607	CG8036	0.000117324	1.64186	65.3191	107.245
FBgn0039053	CG6738	0.000122884	#DIV/0!	0	3.61262
FBgn0000565	Eip71CD	0.000125654	0.3924	34.1876	13.4152
FBgn0261445	sgl	0.000215521	0.528602	38.2777	20.2337
FBgn0033127	Tsp42Ef	0.000310604	11.6662	0.468956	5.47094
FBgn0039886	CG2003	0.000389827	0.722296	91.145	65.8337
FBgn0031682	CG5828	0.000455201	1.51943	502.079	762.873
FBgn0034999	CG3394	0.000458325	0.516471	48.9577	25.2852
FBgn0002576	lz	0.00180904	0.565941	60.9067	34.4696
FBgn0003748	Treh	0.00198447	2.08355	6.09259	12.6942
FBgn0045823	vsg	0.00229657	0.667575	1320.67	881.646
FBgn0050497	CG30497	0.00263497	1.69238	105.444	178.452
FBgn0025866	CalpB	0.00282788	1.7717	18.3449	32.5016
FBgn0035499	Chd64	0.00295413	1.54832	400.86	620.659
FBgn0003137	Ppn	0.00474947	1.58465	504.245	799.054
FBgn0030519	CG11151	0.00506704	1.83555	29.0991	53.4129
FBgn0263773	fok	0.00811451	0.620879	2653.07	1647.24
FBgn0033367	proPO45	0.0103681	1.29677	14650.2	18998
FBgn0002719	Men	0.0108033	1.50545	899.194	1353.69
FBgn0041182	Tep2	0.0115036	0.436857	8.63388	3.77177
FBgn0039882	CG11576	0.0118404	1.762	14.1594	24.9489
FBgn0032820	fbp	0.0131315	1.62858	340.192	554.029
FBgn0003053	peb	0.0205884	1.56223	44.5025	69.5231
FBgn0039050	CG17110	0.0241901	3.43804	1.7908	6.15685
FBgn0039266	CG11791	0.0249437	1.50856	482.61	728.046
FBgn0259979	CG17337	0.0320411	1.48385	3516.93	5218.6
FBgn0040091	Ugt58Fa	0.0374348	0.618235	25.9442	16.0396
FBgn0034005	ItgalphaPS4	0.0593117	0.438944	3.6626	1.60767
FBgn0025682	scf	0.0662591	0.848979	230.961	196.081
FBgn0011828	Pxn	0.0720437	0.892412	678.27	605.296
FBgn0039714	Zip99C	0.0732725	1.5181	57.7379	87.6522
FBgn0033241	CG2915	0.0823676	1.36627	73.2324	100.055
FBgn0002578	Kaz-m1	0.0874673	1.83556	15.2206	27.9382
FBgn0001225	Hsp26	0.0980196	1.92209	90.1371	173.252
FBgn0050118	CG30118	0.110313	1.44331	7.73849	11.169
FBgn0001224	Hsp23	0.112684	0.850913	823.38	700.624
FBgn0000064	Ald	0.113888	0.919483	1279.94	1176.89
FBgn0029167	Hml	0.114572	1.32253	1264.59	1672.46
FBgn0037612	CG8112	0.115828	0.704122	129.247	91.0054
FBgn0032078	C1GalTA	0.130431	1.43874	16.579	23.8529
FBgn0031913	CG5958	0.134038	1.64949	19.6667	32.44
FBgn0029155	Men-b	0.146119	1.54963	4.5476	7.04709
FBgn0033638	CG9005	0.146448	0.774893	125.467	97.2232
FBgn0031099	CG17065	0.174263	1.34747	234.8	316.386
FBgn0003328	scb	0.181152	0.683146	20.9475	14.3102
FBgn0003507	srp	0.214882	0.878464	201.624	177.12
FBgn0003231	ref(2)P	0.239447	1.44208	53.9984	77.8701
FBgn0263097	Glut4EF	0.261434	0.751943	214.269	161.118
FBgn0036623	CG4729	0.303768	0.811336	108.623	88.1299
FBgn0051431	CG31431	0.339315	0.915374	263.509	241.209
FBgn0031213	galectin	0.345332	1.26995	52.4374	66.5929
FBgn0035432	ZnT63C	0.355611	0.839788	158.82	133.375
FBgn0020626	Osbp	0.385154	1.43884	5.19075	7.46865
FBgn0011570	cpb	0.410479	0.876059	87.3123	76.4907
FBgn0261822	Bsg	0.437609	0.885939	218.004	193.138
FBgn0032721	CG10602	0.439429	0.871266	1967.98	1714.64
FBgn0000261	Cat	0.440494	1.22496	154.022	188.67
FBgn0000406	Cyt-b5-r	0.445075	8.80721	0.132494	1.1669
FBgn0261362	proPO-A1	0.459265	1.22496	23782.3	29132.4
FBgn0261673	nemy	0.521028	0.174948	1.48886	0.260473
FBgn0263260	sel	0.546629	1.35501	28.4397	38.5361
FBgn0052423	shep	0.548662	0.904896	381.814	345.502
FBgn0039741	CG7943	0.572949	1.90299	1.98934	3.78569
FBgn0266375	IP3K2	0.574181	0.796384	277.861	221.284
FBgn0001222	Hsf	0.58255	0.884604	23.3818	20.6836
FBgn0030347	CG15739	0.598554	1.23774	0.904791	1.11989
FBgn0032945	CG8665	0.630111	3.73603	0.097477	0.364177
FBgn0033458	CG18446	0.630659	1.23722	10.131	12.5343
FBgn0265048	cv-d	0.653834	1.16262	58.0591	67.5004
FBgn0024361	Tsp2A	0.715413	0.4326	2.53784	1.09787
FBgn0029174	FKBP59	0.718369	0.967716	1668.2	1614.34
FBgn0033761	CG8778	0.718414	1.17795	32.4342	38.206
FBgn0262656	dm	0.719502	1.02175	74.6904	76.3151
FBgn0027590	GstE12	0.724905	1.16151	246.919	286.799
FBgn0023129	aay	0.752128	1.21577	538.959	655.251
FBgn0264981	mamo	0.763742	1.09311	3.31809	3.62703
FBgn0016715	Reg-2	0.768633	0.680089	2.209	1.50231
FBgn0034602	Lapsyn	0.775565	0.714917	6.87603	4.91579
FBgn0032694	MESR3	0.775565	1.14068	45.3183	51.6938
FBgn0015221	Fer2LCH	0.776846	0.972575	655.402	637.427
FBgn0264815	Pde1c	0.780977	0.971125	98.3395	95.4999
FBgn0035238	CG12104	0.796727	1.07882	29.3784	31.6941
FBgn0036381	CG8745	0.820001	1.0774	13.1598	14.1784
FBgn0039115	CG10214	0.847501	0.840316	10.86	9.12585
FBgn0015575	alpha-Est7	0.880556	1.2918	2.82337	3.64723
FBgn0030345	CG1847	0.88465	0.942995	11.8649	11.1885
FBgn0015222	Fer1HCH	0.88465	0.997477	548.425	547.041
FBgn0037533	CD98hc	0.895384	1.12197	83.6146	93.8132
FBgn0000257	car	0.915435	1.13297	7.24083	8.20363
FBgn0051324	CG31324	0.918166	1.27298	108.013	137.498
FBgn0033366	Ance-4	0.924926	1.15467	65.2846	75.3821
FBgn0013469	klu	0.927175	1.14506	20.7273	23.7341
FBgn0010591	Sply	0.942263	1.09798	83.2548	91.4119
FBgn0030878	CG6769	0.945772	1.04913	10.4607	10.9747
FBgn0039049	CG6726	0.945772	1.19713	23.0399	27.5818
FBgn0003308	ry	0.960797	0.882313	1.55195	1.36931
FBgn0035679	CG10467	0.988209	1.05768	4918.65	5202.35
FBgn0038467	AdSL	0.989496	0.968856	13.5564	13.1342
FBgn0015011	Ahcy89E	NA	1.55804	0.148614	0.231548
FBgn0026077	Gasp	NA	9.65995	0.0797463	0.770345
FBgn0030798	CG13003	NA	#DIV/0!	0	0.0338642
FBgn0044049	Ilp4	NA	#DIV/0!	0	0
